# Supplementary material for: Widespread Dissemination of Plasmid-Mediated Tigecycline Resistance Gene tet(X4) in Enterobacterales of Porcine Origin
Source: Microbiol Spectr. 2022 Sep 20;10(5):e01615-22. doi: 10.1128/spectrum.01615-22 (PMC9602804; doi:10.1128/spectrum.01615-22)
Supplement: Supplemental file 1 — Table S1. Download spectrum.01615-22-s0001.xlsx, XLSX file, 0.01 MB [file spectrum.01615-22-s0001.xlsx]

## Sheet: Sheet1
Strain	Sources	species	ST-type	MIC (mg/L)	Resistant phenotype	Resistance genes
JZ30	S	P. vulgaris	/	>256	TGC, DOX, FFC, PMB, SXT, FOX, GEN, TET, CAZ, AMC, CRO, ATM	dfrA12, dfrA1, dfrA16, sul1, sul2, aadA2b, aac(3)-VIa, aph(3'')-Ib, aph(3')-Ia, aac(3)-IId, aph(6)-Id, aadA1, aph(4)-Ia, msr(E), mph(E), erm(42), qnrD1, blaDHA-1, hugA, blaCARB-2, blaCMY-2, qacE, floR, cmlA1, lnu(F), tet(H), tet(B), tet(X4)
JZ35	S	P. cibarius	/	32	TGC, DOX, FFC, PMB, SXT, GEN, TET, AMC, CRO, AMK	aac(3)-IV, aph(4)-Ia, aph(3')-VIa, aadA2b, aadA2, aadA15, aph(6)-Id, aph(3'')-Ib, msr(E), mph(E), blaDHA-1, sul1, sul2, dfrA1, dfrA12, dfrA19, floR, qacE, qnrD1, lnu(F), hugA, tet(H), tet(X6)
JZ49	S	P. mirabilis	/	>256	TGC, DOX, FFC, PMB, SXT, GEN, TET, CAZ, AMC, CRO, ATM	aac(3)-IV, aac(6')-Ib-cr, aph(4)-Ia, aph(3')-Ia, aac(3)-VIa.aadA2, aadA1, erm(42), msr(E), mph(E), blaCMY-2, blaDHA-1, sul1, sul2, dfrA1, dfrA12, floR, cat, lnu(F), qacE, qnrA1, qnrD1, ARR-3, tet(J), tet(X4)
JZ47	S	K. pneumoniae	ST629	32	TGC, DOX, FFC, SXT, FOX, FOS, GEN, TET, CAZ, AMC, CRO, ATM	aac(3)-IId, aph(3')-Ia, aadA1, aadA22, blaTEM-1B, blaLAP-2, blaDHA-1, blaSHV-81, blaSHV-110, sul1, sul2, OqxA, dfrA1, OqxB, floR, mph(A), qacE, qnrS1, qnrB4, fosA, lnu(G), tet(B), tet(A), tet(X4)
JZ2	S	K. quasipneumoniae	/	128	TGC, DOX, FFC, MEM, SXT, FOX, FOS, TET, CAZ, AMC, CRO, ATM	aadA2, aph(3'')-Ib, aph(6)-Id, aph(3'')-Ib, blaNDM-1, blaLAP-2, blaOKP-B-2, blaOKP-B-15, sul1, sul2, dfrA12, OqxA, OqxB, floR, fosA, lnu(F), qacE, qnrS1, tet(A), tet(X4)
JZ18	S	K. pneumoniae	ST25	128	TGC, DOX, FFC, SXT, FOS, GEN, TET, CAZ, CRO, AMK, ATM	aac(3)-IId, aac(6')-Ib-cr, aadA2, aadA16, aph(3'')-Ib, aph(6)-Id, rmtB, blaCTX-M-55, blaTEM-1B, blaSHV-12, blaTEM-141, blaTEM-206, sul1, sul2, OqxA, OqxB, dfrA27, floR, qacE, fosA3, fosA, aadA2, aadA16, ARR-3, mph(A), lnu(F), tet(A), tet(X4)
JZ19	S	E. coli	ST793	32	TGC, DOX, FFC, SXT, GEN, TET, CRO, AMK, ATM	aac(3)-IId, aadA2, aadA5, blaSHV-12, blaTEM-1B, blaZEG-1, dfrA17, floR, formA, lnu(F), tet(A), tet(B), tet(X4)
JZ50	S	E. coli	ST195	64	TGC, DOX, FFC, SXT, TET, CAZ, CRO, ATM	aac(3)-IId, aph(3')-Ia, aadA1, aadA2, blaMIR-2, blaMIR-6, blaCTX-M-14, blaTEM-1B, sul3, dfrA12, floR, cmlA1, qacH, mef(B), qnrS1, formA, lnu(F), tet(A), tet(X4)
JZ21	S	E. coli	ST48	32	TGC, DOX, FFC, SXT, GEN, TET, CAZ, CRO, ATM	aph(6)-Id , blaMIR-6, blaMIR-2, blaTEM-1B, sul3, dfrA14, floR, mef(B), qnrS1, formA, tet(A), tet(X4)
JZ27	S	E. coli	ST10671	32	TGC, DOX, FFC, GEN, TET, CRO, AMK, ATM	aph(3')-Ia, aadA1, aadA2b, erm(42), blaMIR-2, blaMIR-6, sul3, floR, lnu(F), qnrS1, formA, tet(A), tet(X4)
XY36	F1	M. morganii	/	256	TGC, DOX, FFC, PMB, SXT, FOS, TET	aadA1, aadA22, blaTEM-1B, blaDHA-16, dfrA1, qnrS1, floR, catA2, lnu(G), tet(D), tet(X4)
XY10	F1	E. coli	ST101	32	TGC, DOX, FFC, SXT, TET	aadA2, aadA1, blaMIR-2, blaTEM-1B, sul2, sul3, dfrA12, floR, cmlA1, qacH, mef(B), qnrS1, formA, lnu(F), tet(A), tet(M), tet(X4)
XY3	F1	E. coli	ST101	16	TGC, DOX, FFC, CIP, SXT, TET	aph(6)-Id, aph(3'')-Ib, aadA2, blaMIR-2, sitABCD, sul2, dfrA14, floR, lnu(F), formA, tet(A), tet(X4)
XY1	F1	E. coli	ST218	16	TGC, DOX, FFC, SXT, GEN, TET	aac(3)-IId, aadA1, aadA24, aadA2, aadA22, aadA1b, aadA6, blaTEM-1B, blaZEG-1, sul3, dfrA12, floR, cmlA1, qacH, lnu(G), mef(B), qnrS1, formA, tet(A), tet(X4)
XY7	F1	E. coli	ST1684	32	TGC, DOX, FFC, SXT, TET, ATM	aac(3)-IId, aadA1, aadA22, aadA1b, aadA24, aadA2, aadA6, blaSHV-12, blaTEM-1B, blaZEG-1, sul3, dfrA12, floR, cmlA1, qacH, lnu(G), mef(B), qnrS1, formA, tet(A), tet(X4)
XY14	F1	E. coli	ST195	64	TGC, DOX, FFC, SXT, GEN, TET, CAZ, CRO	aac(3)-IId, aadA1, aadA2, blaMIR-2, blaCTX-M-14, blaMIR-6, blaTEM-1B, sul3, dfrA12, floR, cmlA1, mef(B), qacH, qnrS1, formA, lnu(F), tet(A), tet(X4)
DM22	F4	E. coli	ST195	64	TGC, DOX, FFC, SXT, GEN, TET, CAZ, CRO	aac(3)-IId, aph(3')-Ia, aadA2, aadA1, blaMIR-6, blaTEM-1B, blaMIR-2, blaCTX-M-14, sul3, dfrA12, floR, cmlA1, lnu(F), mef(B), qacH, qnrS1, formA, tet(A), tet(X4)
DM3	F4	E. coli	ST195	32	TGC, DOX, FFC, SXT, TET, CAZ, CRO	aph(3')-Ia, aadA1, aadA2, blaCTX-M-14, blaMIR-2, blaTEM-1B, blaMIR-6, sul3, dfrA12, floR, cmlA1, mef(B), qacH, qnrS1, formA, lnu(F), tet(A), tet(X4)
DM8	F4	E. coli	ST195	32	TGC, DOX, FFC, CIP, SXT, TET, CAZ, CRO	aac(3)-IId, aph(3')-Ia, aadA1, aadA2, blaTEM-1B, blaMIR-2, blaMIR-6, blaCTX-M-14, sul3, dfrA12, floR, cmlA1, qacH, mef(B), qnrS1, formA, tet(A), tet(X4)
DM13	F4	E. coli	ST8076	16	TGC, DOX, FFC, SXT, TET, AMC	aph(3')-Ia, aadA22, aadA17, blaTEM-26, blaTEM-1A, blaCMY-38, blaTEM-1C, blaTEM-1B, sul3, dfrA14, floR, lnu(F), mef(B), qnrS1, formA, tet(M), tet(A), tet(X4)
TQ3	F5	E. coli	ST195	64	TGC, DOX, FFC, SXT, GEN, TET, CAZ, CRO	aac(3)-IId, aph(3')-Ia, aadA1, aadA2, blaTEM-1B, blaCTX-M-14, blaMIR-2, blaMIR-6, sul3, dfrA12, floR, cmlA1, mef(B), qacH, qnrS1, lnu(F), formA, tet(A), tet(X4)
TQ5	F5	E. coli	ST10	16	TGC, DOX, FFC, SXT, TET	aadA22, aadA2, blaTEM-1B, blaMIR-2, blaMIR-6, sul3, dfrA12, floR, lnu(G), mef(B), qnrS1, formA, tet(A), tet(M), tet(X4)
TQ6	F5	E. coli	ST761	64	TGC, DOX, FFC, TET, CAZ, CRO	blaMIR-6, blaTEM-1B, blaMIR-2, sul3, floR, lnu(G), aadA1, aadA22, aadA24, mef(B), qacH, qnrS1, formA, floR, tet(A), tet(X4)
TQ2	F5	E. coli	ST10	16	TGC, DOX, FFC, SXT, TET, AMC	aadA2, aadA1, aadA22, blaCMY-38, blaTEM-1B, sul3, dfrA12, floR, cmlA1, lnu(G), mef(B), qacH, qnrS1, formA, tet(A), tet(M), tet(X4)
TQ13	F5	E. coli	ST877	32	TGC, DOX, CIP, SXT, GEN, NOR, TET	aac(3)-IId, aadA22, blaTEM-1B, blaZEG-1, floR, lnu(G), qnrS1, formA, tet(X4)
TQ41	F5	E. coli	ST69	32	TGC, DOX, FFC, GEN, TET, AMK	aadA5, aadA22, rmtB, aac(3)-IId, aph(3'')-Ib, aph(6)-Id, sitABCD, blaMIR-2, blaMIR-6, blaTEM-1B, sul2, dfrA17, floR, lnu(G), qnrS1, tet(A), tet(X4)
TQ25	F5	E. coli	ST12984	16	TGC, DOX, FFC, CIP, SXT, GEN, NOR, TET, CAZ, CRO, ATM	aac(3)-IId, aph(3')-Ia, aadA2, aph(6)-Id, aph(3'')-Ib, blaMIR-6, blaCTX-M-14, blaTEM-1B, blaSHV-12, blaMIR-2, sul2, dfrA17, floR, catA1, lnu(F), formA, tet(A), tet(B), tet(X4)
TQ55	F5	E. coli	ST48	16	TGC, DOX, FFC, SXT, TET	aadA1, aadA6, aadA1b, aadA22, aadA2, aadA24, blaTEM-30, blaMIR-2, blaMIR-6, sul2, sul3, dfrA12, floR, cmlA1, lnu(G), mef(B), qacH, qnrS1, formA, tet(A), tet(X4)
TQ17	F5	E. coli	ST165	32	TGC, DOX, FFC, TET	aadA2, blaTEM-1A, blaZEG-1, floR, lnu(F), qnrS1, formA, tet(A), tet(X4)
TQ30	F5	K. pneumoniae	ST25	64	TGC, DOX, FFC, CIP, SXT, FOS, TET	aph(6)-Id, aadA22, aph(3'')-Ib, blaTEM-1B, blaSHV-81, blaSHV-110, sul2, OqxB, OqxA, floR, qnrS1, lnu(G), fosA, tet(A), tet(X4)
TQ11	F5	K. pneumoniae	ST35	128	TGC, DOX, FFC, FOS, TET	aadA22, blaLAP-2, blaSHV-33, blaTEM-1B, sul2, OqxA, OqxB, floR, qnrS1, lnu(G), fosA, tet(A), tet(X4)
TQ12	F5	P. cibarius	/	128	TGC, DOX, FFC, SXT, TET, AMC	aadA1, aadA2, aac(3)-IV, aph(4)-Ia, aph(3')-Ia, aph(3'')-Ib, aph(6)-Id, msr(E), mph(E), blaDHA-1, sul1, sul2, dfrA1, dfrA12, floR, cfr, lnu(F), qacE, qnrD1, hugA, tet(A), tet(H), tet(X6)
TQ28	F5	M. morganii	/	128	TGC, DOX, FFC, CIP, SXT, GEN, TET	aac(3)-IV, aac(6')-Ib-cr, aph(3')-Ia, aph(4)-Ia, blaDHA-13, blaOXA-1, blaDHA-21, blaMOR, blaTEM-1B, sul1, sul2, sul3, dfrA1, dfrA12, aadA1, aadA2, aadA8, aadA2b, aadA3, qnrS1, qacH, qacE, ARR-3, catB3, floR, catA2, cmlA1, lnu(F), lnu(G), tet(D), tet(X4)
DW10	F8	E. coli	ST46	128	TGC, DOX, FFC, TET	blaMIR-2, blaMIR-6, floR, lnu(F), aadA2, formA, tet(A), tet(X4)
DW28	F8	E. coli	ST617	64	TGC, DOX, FFC, CIP, SXT, NOR, TET	blaMIR-6, blaMIR-2, blaTEM-1B, sul3, dfrA12, floR, cmlA1, lnu(F), qacH, aadA1, aadA2, qnrS1, formA, tet(A), tet(M), tet(X4)
