# Supplementary material for: Widespread Dissemination of Plasmid-Mediated Tigecycline Resistance Gene tet(X4) in Enterobacterales of Porcine Origin
Source: Microbiol Spectr. 2022 Sep 20;10(5):e01615-22. doi: 10.1128/spectrum.01615-22 (PMC9602804; doi:10.1128/spectrum.01615-22)
Supplement: Supplemental file 2 — Table S2. Download spectrum.01615-22-s0002.xlsx, XLSX file, 0.04 MB [file spectrum.01615-22-s0002.xlsx]

## Sheet: Table S2
Strain	ST	Host	BioSample	BioProject	Assembly	Level	Size(Mb)	GC%
NUITM-VE1	2935	Environment	SAMD00298528	PRJDB10427	GCF_019655695.1	Contig	5.0118	50.7
NUITM-VE2	10	Environment	SAMD00298529	PRJDB10427	GCF_019655715.1	Contig	5.14563	50.5
NUITM-VE3	4204	Environment	SAMD00298530	PRJDB10427	GCF_019655735.1	Contig	5.16821	50.5
NUITM-VE4	515	Environment	SAMD00298531	PRJDB10427	GCF_019655755.1	Contig	5.07068	50.8
NUITM-VE5	10562*	Environment	SAMD00298532	PRJDB10427	GCF_019655775.1	Contig	4.64588	51.4
NUITM-VE6	10048	Environment	SAMD00298533	PRJDB10427	GCF_019655795.1	Contig	4.95237	50.7
NUITM-VE7	1114*	Environment	SAMD00298534	PRJDB10427	GCF_019655815.1	Contig	4.86577	51.1
NUITM-VE8	10562	Environment	SAMD00298535	PRJDB10427	GCF_019655835.1	Contig	4.77406	51.1
ECCTRSRTH02	206	Swine	SAMN07450617	PRJNA389557	GCF_002246085.1	Contig	5.10158	50.4
ECCTRPRTH03	224	Homo sapiens	SAMN07450579	PRJNA389557	GCF_002246485.2	Contig	5.48654	50.6162
ECSW+09	10	Swine	SAMN07450630	PRJNA389557	GCF_002247815.1	Contig	4.90273	50.5
ECCTRSRTH10	165	Swine	SAMN07450609	PRJNA389557	GCF_002248015.1	Contig	4.93452	50.6
60000	10	Homo sapiens	SAMN15498004	PRJNA525849	GCF_014117545.2	Contig	5.16203	50.6
62122	410	Homo sapiens	SAMN15498001	PRJNA525849	GCF_014117655.2	Contig	5.29546	50.4
YSP8-1	542	Swine	SAMN11087650	PRJNA526123	GCF_004924255.1	Complete	5.11149	50.7476
LHM10-1	515	Swine	SAMN11087649	PRJNA526123	GCF_004924275.1	Complete	5.1157	50.6692
G3X16-2	1196	Swine	SAMN11180601	PRJNA528364	GCF_004924355.1	Complete	5.18667	50.5891
2ZN37-2	641	Swine	SAMN11381610	PRJNA531750	GCF_007352595.1	Contig	5.07579	50.4
2FT38-2	6833	Swine	SAMN11381609	PRJNA531750	GCF_007352605.1	Contig	5.05592	50.7
2FT39	1196	Swine	SAMN11381608	PRJNA531750	GCF_007352615.1	Contig	5.10856	50.7
SIEC034	617	Homo sapiens	SAMN11399342	PRJNA532291	GCF_004831135.1	Contig	4.84708	50.7
SIEC033	617	Homo sapiens	SAMN11399343	PRJNA532291	GCF_004831195.1	Contig	4.84941	50.7
SIEC035	617	Homo sapiens	SAMN11399340	PRJNA532291	GCF_005145955.1	Contig	4.76369	50.7
CRE540	162	Homo sapiens	SAMN11579688	PRJNA541194	GCF_018094955.1	Contig	5.07517	50.7
CRE1189	167	Homo sapiens	SAMN11579678	PRJNA541194	GCF_018095305.1	Contig	5.28792	50.3
16EC	155	Swine	SAMN11927581	PRJNA545593	GCF_013415505.1	Scaffold	4.92985	50.6
YY76-1	48	Cow	SAMN11967557	PRJNA547507	GCF_008080655.1	Complete	4.81566	50.7671
STB20-1	761	Swine	SAMN12026942	PRJNA548414	GCF_011691525.1	Complete	4.79302	50.7878
54	761	Cow	SAMN12158158	PRJNA551552	GCF_012278675.1	Complete	4.77038	50.78
YPE10	10	Swine	SAMN12233488	PRJNA553293	GCF_008807135.1	Complete	5.13763	50.6393
YPE12	761	Swine	SAMN12233489	PRJNA553293	GCF_008807155.1	Complete	5.07019	50.6696
YPE3	761	Swine	SAMN12233487	PRJNA553293	GCF_008807295.1	Complete	4.87376	50.6745
NT1F31	206	Swine	SAMN12996975	PRJNA576562	GCF_009738145.1	Complete	5.03481	50.6252
1916D18	641	Swine	SAMN13242665	PRJNA588380	GCF_009671045.1	Complete	4.96622	50.7824
1916D6	761	Swine	SAMN13242769	PRJNA588383	GCF_009671085.1	Complete	4.867	50.6708
1919D3	8165	Swine	SAMN13242782	PRJNA588384	GCF_009671105.1	Complete	5.02482	50.6664
1919D62	7131	Swine	SAMN13242790	PRJNA588386	GCF_009671125.1	Complete	4.96939	50.4862
T16R	48	Pet dog	SAMN13530296	PRJNA594788	GCF_011492985.1	Complete	5.03595	50.6012
EC4	761	Homo sapiens	SAMN15746396	PRJNA595705	GCF_014219485.1	Scaffold	4.8217	50.6
EC3	761	Homo sapiens	SAMN15746395	PRJNA595705	GCF_014219525.1	Scaffold	4.71608	50.6
EC1	48	Homo sapiens	SAMN15746393	PRJNA595705	GCF_014219545.1	Scaffold	4.75409	50.8
EC2	6730	Homo sapiens	SAMN15746394	PRJNA595705	GCF_014219555.1	Scaffold	4.92033	50.5
ZF31	10170	Swine	SAMN13742197	PRJNA599268	GCF_011045875.1	Complete	4.79244	50.9023
ZF34	10170	Swine	SAMN13743100	PRJNA599302	GCF_011045895.1	Complete	4.78968	50.8877
2EC1	4977	Homo sapiens	SAMN13756204	PRJNA599529	GCF_009905115.1	Complete	4.86859	50.8983
94EC	156	Homo sapiens	SAMN13756518	PRJNA599529	GCF_009905135.1	Complete	5.2407	50.5937
EC931	773	Homo sapiens	SAMN14164122	PRJNA608094	GCF_014522225.1	Complete	5.13963	50.75
T28R	7366	Pet dog	SAMN14238615	PRJNA609210	GCF_011492885.1	Complete	5.02588	50.6293
1990-01-01	10776	Chicken	SAMN14278032	PRJNA610125	GCF_014075335.1	Complete	4.94352	50.9129
1974-02-01	7187	Chicken	SAMN14278031	PRJNA610125	GCF_014075475.1	Complete	4.90006	50.6927
1963-02-01	7366	Chicken	SAMN14278030	PRJNA610125	GCF_014075595.1	Complete	4.60312	50.9005
1958-03-01	48	Chicken	SAMN14278029	PRJNA610125	GCF_014075795.1	Complete	4.73917	50.795
1933-06-01	48	Chicken	SAMN14278028	PRJNA610125	GCF_014075915.1	Complete	4.73898	50.7767
RB3-2	1638	Swine	SAMN14379796	PRJNA612662	GCF_011605105.1	Contig	4.85498	50.6
RB3-1	195	Swine	SAMN14379814	PRJNA612670	GCF_011605135.1	Contig	4.99199	51.3
RB8-1	195	Swine	SAMN14379831	PRJNA612672	GCF_011605115.1	Contig	4.68852	50.7
RF10-1	1196	Swine	SAMN14379832	PRJNA612673	GCF_011605145.1	Contig	5.18424	50.4
RF14-1	10	Swine	SAMN14379833	PRJNA612674	GCF_011605175.1	Contig	4.80282	50.8
RF15-1	1196	Swine	SAMN14380014	PRJNA612684	GCF_011605245.1	Contig	5.30525	50.3
RF23-1	1196	Swine	SAMN14380028	PRJNA612686	GCF_011605215.1	Contig	5.27069	50.4
RF37-1	515	Swine	SAMN14380581	PRJNA612715	GCF_011605255.1	Contig	4.84559	50.8
RF45-1	195	Swine	SAMN14380582	PRJNA612716	GCF_011605285.1	Contig	4.67702	50.7
RF45-2	195	Swine	SAMN14380583	PRJNA612719	GCF_011604865.1	Contig	4.68606	50.7
RF55-1	761	Swine	SAMN14380599	PRJNA612724	GCF_011605385.1	Contig	4.81316	50.7
RF67-1	1112	Swine	SAMN14380600	PRJNA612726	GCF_011605025.1	Contig	4.53073	50.8
RF107-1	641	Swine	SAMN14380801	PRJNA612730	GCF_011604845.1	Contig	5.02187	50.6
RF108-1	761	Swine	SAMN14380866	PRJNA612741	GCF_011787945.1	Contig	4.91469	50.4
RF108-2	761	Swine	SAMN14380868	PRJNA612742	GCF_011605085.1	Contig	4.80835	50.7
RF148-2	761	Swine	SAMN14380876	PRJNA612746	GCF_011604925.1	Contig	4.7501	50.7
RF173-1	641	Swine	SAMN14380880	PRJNA612749	GCF_011605015.1	Contig	5.16006	50.3
RS3-1	10671	Swine	SAMN14380885	PRJNA612751	GCF_011605005.1	Contig	4.84426	50.7
RS3-2	1638	Swine	SAMN14380886	PRJNA612752	GCF_011604965.1	Contig	4.7322	50.6
RT18-1	761	Swine	SAMN14380887	PRJNA612753	GCF_011604975.1	Contig	5.13392	50.6
RT29-1	761	Swine	SAMN14380889	PRJNA612755	GCF_011604935.1	Contig	5.12671	50.6
RW7-1	48	Environment	SAMN14380890	PRJNA612756	GCF_011605035.1	Contig	5.39755	50.2
RW8-1	1196	Environment	SAMN14380891	PRJNA612758	GCF_011605395.1	Contig	5.76138	52.1
RW8-2	641	Environment	SAMN14380892	PRJNA612759	GCF_011605415.1	Contig	4.79922	50.5
ZA31	10170	Swine	SAMN14490381	PRJNA616426	GCF_012102865.1	Contig	4.64895	50.8
EC3	761	Homo sapiens	SAMN14564656	PRJNA624019	GCF_012370835.1	Scaffold	4.65717	50.7
EC4	761	Homo sapiens	SAMN14564657	PRJNA624019	GCF_012370855.1	Contig	4.67229	50.7
EC2	761	Homo sapiens	SAMN14564655	PRJNA624019	GCF_012371425.1	Scaffold	4.65984	50.7
EC1	761	Homo sapiens	SAMN14564654	PRJNA624019	GCF_012371475.1	Scaffold	4.69351	50.6
SAX-C87	1437	Chicken	SAMN14611450	PRJNA625924	GCF_014527525.1	Contig	4.99591	50.6
SAX-P81	6704	Swine	SAMN14611449	PRJNA625924	GCF_014527535.1	Scaffold	4.74759	50.7
SAX-P71	6704	Swine	SAMN14611448	PRJNA625924	GCF_014527545.1	Scaffold	4.66231	50.7
SAX-P64	4429	Swine	SAMN14611446	PRJNA625924	GCF_014527585.1	Scaffold	4.61784	50.6
SAX-P70	10392	Swine	SAMN14611447	PRJNA625924	GCF_014527595.1	Scaffold	4.92348	51
SAX-P62	6704	Swine	SAMN14611445	PRJNA625924	GCF_014527625.1	Scaffold	4.74482	50.7
SAX-P60	746	Swine	SAMN14611444	PRJNA625924	GCF_014527635.1	Scaffold	4.84085	50.8
SAX-P55	29	Swine	SAMN14611443	PRJNA625924	GCF_014527645.1	Scaffold	5.87943	50.2
NX-P197	2035	Swine	SAMN14611441	PRJNA625924	GCF_014527685.1	Scaffold	4.77539	50.7
NX-P199	1602	Swine	SAMN14611442	PRJNA625924	GCF_014527695.1	Scaffold	4.86904	50.8
NX-P191	6704	Swine	SAMN14611440	PRJNA625924	GCF_014527725.1	Scaffold	4.74246	50.7
NX-P189	6704	Swine	SAMN14611439	PRJNA625924	GCF_014527735.1	Scaffold	4.66084	50.7
NX-P188	877	Swine	SAMN14611438	PRJNA625924	GCF_014527745.1	Scaffold	4.79113	50.6
NX-P187	877	Swine	SAMN14611437	PRJNA625924	GCF_014527785.1	Scaffold	4.79287	50.6
NX-P184	48	Swine	SAMN14611436	PRJNA625924	GCF_014527805.1	Scaffold	5.10807	50.7
NX-P182	2035	Swine	SAMN14611435	PRJNA625924	GCF_014527825.1	Scaffold	4.81991	50.6
NX-P167	48	Swine	SAMN14611433	PRJNA625924	GCF_014527835.1	Scaffold	5.12604	50.6
NX-P168	48	Swine	SAMN14611434	PRJNA625924	GCF_014527845.1	Scaffold	5.12933	50.6
NX-P164	4429	Swine	SAMN14611432	PRJNA625924	GCF_014527855.1	Scaffold	4.61929	50.7
NX-P163	1602	Swine	SAMN14611431	PRJNA625924	GCF_014527905.1	Scaffold	4.96733	50.8
NX-P162	8540	Swine	SAMN14611430	PRJNA625924	GCF_014527925.1	Scaffold	4.96019	50.6
NX-P157	1602	Swine	SAMN14611428	PRJNA625924	GCF_014527935.1	Scaffold	4.8687	50.8
SAX-C15	1602	Chicken	SAMN14611427	PRJNA625924	GCF_014527955.1	Scaffold	4.90148	50.7
SAX-C16	48	Chicken	SAMN14611429	PRJNA625924	GCF_014527975.1	Scaffold	5.12209	50.6
NX-P149	189	Swine	SAMN14611426	PRJNA625924	GCF_014528005.1	Scaffold	4.78423	50.7
SAX-C13	877	Chicken	SAMN14611424	PRJNA625924	GCF_014528025.1	Scaffold	4.78731	50.6
NX-P148	189	Swine	SAMN14611425	PRJNA625924	GCF_014528045.1	Scaffold	4.78435	50.7
NX-C114	2035	Chicken	SAMN14611422	PRJNA625924	GCF_014528065.1	Scaffold	4.82583	50.7
NX-C124	2035	Chicken	SAMN14611423	PRJNA625924	GCF_014528075.1	Scaffold	4.82357	50.6
NX-C105	6704	Chicken	SAMN14611420	PRJNA625924	GCF_014528105.1	Scaffold	4.74595	50.7
NX-C112	2035	Chicken	SAMN14611421	PRJNA625924	GCF_014528115.1	Scaffold	4.821	50.6
NX-C104	6704	Chicken	SAMN14611419	PRJNA625924	GCF_014528135.1	Scaffold	4.74391	50.7
NX-C102	6704	Chicken	SAMN14611417	PRJNA625924	GCF_014528165.1	Scaffold	4.74787	50.7
NX-C103	6704	Chicken	SAMN14611418	PRJNA625924	GCF_014528175.1	Scaffold	4.74496	50.7
NX-C100	877	Chicken	SAMN14611416	PRJNA625924	GCF_014528185.1	Scaffold	4.7888	50.6
GZ-P11	48	Swine	SAMN14611414	PRJNA625924	GCF_014528195.1	Scaffold	4.83576	50.8
SH-P08	761	Swine	SAMN14611415	PRJNA625924	GCF_014528235.1	Scaffold	4.71344	50.7
GD-P07	10	Swine	SAMN14611413	PRJNA625924	GCF_014528265.1	Scaffold	4.86303	50.7
SAX-C99	1602	Chicken	SAMN14611411	PRJNA625924	GCF_014528275.1	Scaffold	4.87418	50.8
SAX-C97	10392	Chicken	SAMN14611409	PRJNA625924	GCF_014528305.1	Scaffold	4.92735	51.1
BJ-P62	744	Swine	SAMN14611412	PRJNA625924	GCF_014528325.1	Contig	4.94442	50.5
SAX-C98	2035	Chicken	SAMN14611410	PRJNA625924	GCF_014528335.1	Scaffold	4.83578	50.6
SAX-C95	6704	Chicken	SAMN14611407	PRJNA625924	GCF_014528365.1	Scaffold	4.74659	50.7
SAX-C96	6704	Chicken	SAMN14611408	PRJNA625924	GCF_014528385.1	Scaffold	4.66371	50.7
SAX-C94	6704	Chicken	SAMN14611406	PRJNA625924	GCF_014528405.1	Scaffold	4.74581	50.7
SAX-C93	6704	Chicken	SAMN14611405	PRJNA625924	GCF_014528415.1	Scaffold	4.746	50.7
SAX-C92	6704	Chicken	SAMN14611404	PRJNA625924	GCF_014528425.1	Scaffold	4.7439	50.7
SAX-C89	1602	Chicken	SAMN14611403	PRJNA625924	GCF_014528465.1	Scaffold	4.8688	50.8
SAX-C86	6704	Chicken	SAMN14611402	PRJNA625924	GCF_014528475.1	Scaffold	4.74527	50.7
SAX-C85	6704	Chicken	SAMN14611401	PRJNA625924	GCF_014528505.1	Scaffold	4.74318	50.7
SAX-P83	6704	Swine	SAMN14611399	PRJNA625924	GCF_014528515.1	Scaffold	4.74544	50.7
SAX-P84	6704	Swine	SAMN14611400	PRJNA625924	GCF_014528535.1	Scaffold	4.74623	50.7
SAX-P82	6704	Swine	SAMN14611398	PRJNA625924	GCF_014528545.1	Scaffold	4.66175	50.7
SAX-P77	6704	Swine	SAMN14611397	PRJNA625924	GCF_014528585.1	Scaffold	4.74489	50.7
SAX-P76	6704	Swine	SAMN14611396	PRJNA625924	GCF_014528595.1	Scaffold	4.74661	50.7
SAX-P74	48	Swine	SAMN14611394	PRJNA625924	GCF_014528625.1	Scaffold	5.18579	50.6
SAX-P73	6704	Swine	SAMN14611393	PRJNA625924	GCF_014528645.1	Scaffold	4.74451	50.7
SAX-P75	6704	Swine	SAMN14611395	PRJNA625924	GCF_014528655.1	Scaffold	4.74646	50.7
SAX-P72	6704	Swine	SAMN14611392	PRJNA625924	GCF_014528675.1	Scaffold	4.66183	50.7
SAX-P69	1602	Swine	SAMN14611391	PRJNA625924	GCF_014528705.1	Scaffold	4.87188	50.8
SAX-P66	6704	Swine	SAMN14611389	PRJNA625924	GCF_014528725.1	Scaffold	4.74555	50.7
SAX-P63	6704	Swine	SAMN14611387	PRJNA625924	GCF_014528745.1	Scaffold	4.74421	50.7
SAX-P65	6704	Swine	SAMN14611388	PRJNA625924	GCF_014528755.1	Scaffold	4.74578	50.7
SAX-P67	1602	Swine	SAMN14611390	PRJNA625924	GCF_014528775.1	Scaffold	4.86993	50.8
SAX-P61	48	Swine	SAMN14611386	PRJNA625924	GCF_014528785.1	Scaffold	5.19527	50.6
SAX-C51	877	Chicken	SAMN14611385	PRJNA625924	GCF_014528825.1	Scaffold	4.78994	50.6
SAX-P42	877	Swine	SAMN14611381	PRJNA625924	GCF_014528835.1	Scaffold	4.7884	50.6
SAX-C49	1602	Chicken	SAMN14611383	PRJNA625924	GCF_014528855.1	Scaffold	4.82088	50.8
SAX-C50	1602	Chicken	SAMN14611384	PRJNA625924	GCF_014528865.1	Scaffold	4.81879	50.8
SAX-C46	48	Chicken	SAMN14611382	PRJNA625924	GCF_014528905.1	Scaffold	5.1118	50.6
SAX-P41	877	Swine	SAMN14611380	PRJNA625924	GCF_014528925.1	Scaffold	4.83303	50.5
SAX-P32	877	Swine	SAMN14611377	PRJNA625924	GCF_014528935.1	Scaffold	4.79237	50.6
SAX-P40	48	Swine	SAMN14611379	PRJNA625924	GCF_014528945.1	Scaffold	5.1771	50.6
SAX-P31	877	Swine	SAMN14611376	PRJNA625924	GCF_014528965.1	Scaffold	4.79077	50.6
SAX-P33	877	Swine	SAMN14611378	PRJNA625924	GCF_014528985.1	Scaffold	4.78917	50.6
SAX-P29	48	Swine	SAMN14611374	PRJNA625924	GCF_014529025.1	Scaffold	5.12661	50.6
SAX-C22	877	Chicken	SAMN14611373	PRJNA625924	GCF_014529045.1	Scaffold	4.7921	50.6
SAX-P30	48	Swine	SAMN14611375	PRJNA625924	GCF_014529055.1	Scaffold	5.12155	50.6
NX-P181	2035	Swine	SAMN14611371	PRJNA625924	GCF_014529085.1	Scaffold	4.78078	50.7
NX-P194	2035	Swine	SAMN14611372	PRJNA625924	GCF_014529095.1	Scaffold	4.81546	50.6
NX-P165	1602	Swine	SAMN14611370	PRJNA625924	GCF_014529125.1	Scaffold	4.97125	50.8
NX-C134	2035	Chicken	SAMN14611368	PRJNA625924	GCF_014529145.1	Scaffold	4.83446	50.7
NX-P150	189	Swine	SAMN14611369	PRJNA625924	GCF_014529155.1	Scaffold	4.87021	50.7
NX-C133	2035	Chicken	SAMN14611367	PRJNA625924	GCF_014529185.1	Scaffold	4.82156	50.6
NX-C123	2035	Chicken	SAMN14611366	PRJNA625924	GCF_014529195.1	Scaffold	4.81766	50.6
NX-C122	2035	Chicken	SAMN14611365	PRJNA625924	GCF_014529205.1	Scaffold	4.82683	50.6
NX-C108	10392	Chicken	SAMN14611363	PRJNA625924	GCF_014529245.1	Scaffold	4.92634	51
NX-C113	2035	Chicken	SAMN14611364	PRJNA625924	GCF_014529255.1	Scaffold	4.83364	50.7
NX-C107	10392	Chicken	SAMN14611362	PRJNA625924	GCF_014529285.1	Scaffold	4.92487	51
SC-P319	410	Swine	SAMN14611361	PRJNA625924	GCF_014529305.1	Scaffold	5.30234	50.5
HN-P19	2345	Swine	SAMN14611360	PRJNA625924	GCF_014529315.1	Scaffold	5.06227	50.4
HN-P16	10	Swine	SAMN14611359	PRJNA625924	GCF_014529325.1	Scaffold	4.85693	50.5
SY3626	4656	Chicken	SAMN14986806	PRJNA634220	GCF_013375195.1	Contig	5.11627	50.5701
SY3626C5	10	Chicken	SAMN15500044	PRJNA634220	GCF_013423805.1	Complete	5.03644	50.6099
SY3626C1	10	Chicken	SAMN15499972	PRJNA634220	GCF_013425935.1	Complete	4.99849	50.6167
SY3626_hybrid	4656	Chicken	SAMN15543098	PRJNA634220	GCF_013694345.1	Complete	5.02388	50.6579
NT2A19	716	Swine	SAMN16120654	PRJNA663118	GCF_014904055.2	Contig	4.85144	50.7
NT2W25	10	Swine	SAMN16120655	PRJNA663118	GCF_014904075.2	Contig	4.70397	50.6
NT2A7	218	Swine	SAMN16120653	PRJNA663118	GCF_014904115.2	Contig	5.04712	50.5
NT1N34	716	Swine	SAMN16120650	PRJNA663118	GCF_014904135.2	Complete	4.77797	50.8921
NT1W25	641	Swine	SAMN16120652	PRJNA663118	GCF_014904145.2	Complete	4.8734	50.7984
NT1N28	10115	Swine	SAMN16120648	PRJNA663118	GCF_014904175.2	Complete	4.91406	50.5885
NT1W22	761	Swine	SAMN16120651	PRJNA663118	GCF_014904185.2	Complete	4.86237	50.6806
NT1N31	716	Swine	SAMN16120649	PRJNA663118	GCF_014904215.2	Complete	4.77907	50.8921
NT1N25	641	Swine	SAMN16120647	PRJNA663118	GCF_014904235.2	Complete	4.87106	50.7888
NT1N4	761	Swine	SAMN16120646	PRJNA663118	GCF_014904245.2	Contig	4.85673	50.6
NT1F34	10115	Swine	SAMN16120645	PRJNA663118	GCF_014904265.2	Complete	4.89698	50.61
NT1F28	10115	Swine	SAMN16120644	PRJNA663118	GCF_014904275.2	Contig	4.73627	50.6
NT1F25	1421	Swine	SAMN16120643	PRJNA663118	GCF_014904315.2	Complete	4.73962	50.8535
NT1F22	716	Swine	SAMN16120642	PRJNA663118	GCF_014904325.2	Contig	4.68378	50.8
NT1F13	716	Swine	SAMN16120639	PRJNA663118	GCF_014904335.2	Contig	4.85367	50.7
NT1F19	1421	Swine	SAMN16120641	PRJNA663118	GCF_014904355.2	Contig	4.57633	50.8
NT1F16	1421	Swine	SAMN16120640	PRJNA663118	GCF_014904375.2	Contig	4.57724	50.8
NT1C1	761	Swine	SAMN16120636	PRJNA663118	GCF_014904415.2	Contig	4.76589	50.7
NT1C4	716	Swine	SAMN16120637	PRJNA663118	GCF_014904425.2	Contig	4.85174	50.7
NT1F10	761	Swine	SAMN16120638	PRJNA663118	GCF_014904435.2	Complete	5.00159	50.6179
NT1A34	716	Swine	SAMN16120635	PRJNA663118	GCF_014904445.2	Contig	4.5887	50.8
NT1A31	7450	Swine	SAMN16120634	PRJNA663118	GCF_014904455.2	Contig	4.85697	50.7
NT1A28	206	Swine	SAMN16120633	PRJNA663118	GCF_014904515.2	Contig	4.83684	50.5
NT1A22	761	Swine	SAMN16120631	PRJNA663118	GCF_014904535.2	Contig	4.73603	50.6
NT1A19	716	Swine	SAMN16120630	PRJNA663118	GCF_014904545.2	Contig	4.85489	50.7
NT1A25	10120	Swine	SAMN16120632	PRJNA663118	GCF_014904565.2	Contig	4.74193	50.6
NT1A13	761	Swine	SAMN16120628	PRJNA663118	GCF_014904595.2	Contig	4.73583	50.6
NT1A16	11255	Swine	SAMN16120629	PRJNA663118	GCF_014904605.2	Contig	4.91136	50.5
NT1A7	761	Swine	SAMN16120627	PRJNA663118	GCF_014904635.2	Contig	4.94557	50.4
NT1A4	761	Swine	SAMN16120626	PRJNA663118	GCF_014904655.2	Contig	4.73497	50.6
NT1A1	761	Swine	SAMN16120625	PRJNA663118	GCF_014904665.2	Contig	4.78147	50.6
ZQ3-1	10	Swine	SAMN16274527	PRJNA665928	GCF_015730585.1	Contig	4.98352	50.6
SZ7R	2144	Swine	SAMN16274525	PRJNA665928	GCF_015730605.1	Contig	5.16665	50.8
SZ5R	195	Swine	SAMN16274523	PRJNA665928	GCF_015730615.1	Contig	4.65263	50.7
SZ9R	789	Swine	SAMN16274526	PRJNA665928	GCF_015730625.1	Contig	5.03086	50.6
SZ3R	789	Swine	SAMN16274522	PRJNA665928	GCF_015730685.1	Contig	5.03466	50.6
SZ12W	10170	Swine	SAMN16274519	PRJNA665928	GCF_015730705.1	Contig	4.6657	50.8
SZ2R	2064	Swine	SAMN16274521	PRJNA665928	GCF_015730715.1	Contig	4.75924	50.6
SZ1R	2064	Swine	SAMN16274520	PRJNA665928	GCF_015730725.1	Contig	4.81407	50.5
SZ12R	206	Swine	SAMN16274518	PRJNA665928	GCF_015730745.1	Contig	4.80129	50.6
SZ11R	101	Swine	SAMN16274517	PRJNA665928	GCF_015730755.1	Contig	4.9774	50.6
SX5G	2144	Swine	SAMN16274514	PRJNA665928	GCF_015730805.1	Contig	5.27456	50.7
SX8G	1308	Swine	SAMN16274515	PRJNA665928	GCF_015730815.1	Contig	5.21643	50.6
SZ10R	1196	Swine	SAMN16274516	PRJNA665928	GCF_015730825.1	Contig	4.93334	50.7
SX3G	795	Swine	SAMN16274513	PRJNA665928	GCF_015730835.1	Contig	5.33627	50.4
SX2G	642	Swine	SAMN16274512	PRJNA665928	GCF_015730885.1	Contig	5.09857	50.4
SH9W	195	Swine	SAMN16274508	PRJNA665928	GCF_015730905.1	Contig	4.65276	50.7
SH6R	2144	Swine	SAMN16274507	PRJNA665928	GCF_015730925.1	Contig	5.12348	50.8
SX13G	877	Swine	SAMN16274510	PRJNA665928	GCF_015730935.1	Contig	4.6448	50.6
SX11G	4704	Swine	SAMN16274509	PRJNA665928	GCF_015730945.1	Contig	4.72534	50.9
SX1G	58	Swine	SAMN16274511	PRJNA665928	GCF_015730955.1	Contig	4.82382	50.7
SH13R	165	Swine	SAMN16274505	PRJNA665928	GCF_015731005.1	Contig	5.31248	50.4
SH11R	295	Swine	SAMN16274503	PRJNA665928	GCF_015731015.1	Contig	4.99955	50.5
SH3W	195	Swine	SAMN16274506	PRJNA665928	GCF_015731045.1	Contig	4.6809	50.7
SH12R	165	Swine	SAMN16274504	PRJNA665928	GCF_015731065.1	Contig	5.2631	50.5
SDP2R	761	Swine	SAMN16274501	PRJNA665928	GCF_015731105.1	Contig	4.77986	50.6
HS9-1	10	Swine	SAMN16274499	PRJNA665928	GCF_015731145.1	Contig	4.9651	50.6
HS3-1	10	Swine	SAMN16274495	PRJNA665928	GCF_015731165.1	Contig	4.96806	50.6
HS6-1	10	Swine	SAMN16274498	PRJNA665928	GCF_015731185.1	Contig	4.96778	50.6
HS5-1	641	Swine	SAMN16274497	PRJNA665928	GCF_015731195.1	Contig	5.02459	50.5
HS4-1	58	Swine	SAMN16274496	PRJNA665928	GCF_015731225.1	Contig	4.9114	50.7
HS2-1	515	Swine	SAMN16274494	PRJNA665928	GCF_015731245.1	Contig	4.78852	50.8
HS18-1	195	Swine	SAMN16274491	PRJNA665928	GCF_015731265.1	Contig	4.64434	50.7
HS17-1	10	Swine	SAMN16274490	PRJNA665928	GCF_015731305.1	Contig	5.01418	50.5
HS19-1	641	Swine	SAMN16274492	PRJNA665928	GCF_015731315.1	Contig	5.02271	50.5
HS16-1	4156	Swine	SAMN16274489	PRJNA665928	GCF_015731345.1	Contig	4.87882	50.6
HS12-1	2064	Swine	SAMN16274485	PRJNA665928	GCF_015731365.1	Contig	4.75979	50.6
HS15-2	58	Swine	SAMN16274488	PRJNA665928	GCF_015731385.1	Contig	4.91238	50.7
HS15-1	48	Swine	SAMN16274487	PRJNA665928	GCF_015731405.1	Contig	4.61141	50.8
HS13-1	6833	Swine	SAMN16274486	PRJNA665928	GCF_015731415.1	Contig	4.81483	50.7
HS10-1	48	Swine	SAMN16274484	PRJNA665928	GCF_015731445.1	Contig	4.61045	50.8
HN18R	10	Swine	SAMN16274483	PRJNA665928	GCF_015731455.1	Contig	4.93959	50.4
HN17R	10	Swine	SAMN16274482	PRJNA665928	GCF_015731485.1	Contig	4.83764	50.5
HN16R	48	Swine	SAMN16274481	PRJNA665928	GCF_015731505.1	Contig	5.10709	50.5
HN13R	641	Swine	SAMN16274480	PRJNA665928	GCF_015731515.1	Contig	4.96204	50.8
HN10R	10	Swine	SAMN16274479	PRJNA665928	GCF_015731545.1	Contig	4.83365	50.5
AB5-1	877	Swine	SAMN16274478	PRJNA665928	GCF_015731555.1	Contig	4.72704	50.7
AB4-2	218	Swine	SAMN16274476	PRJNA665928	GCF_015731595.1	Contig	4.67439	50.8
AB3-1-R	877	Swine	SAMN16274475	PRJNA665928	GCF_015731625.1	Contig	4.89727	50.5
AB3-1-1	877	Swine	SAMN16274474	PRJNA665928	GCF_015731645.1	Contig	4.89789	50.5
AB12-3	48	Swine	SAMN16274473	PRJNA665928	GCF_015731655.1	Contig	4.61106	50.8
AB1-1-1	877	Swine	SAMN16274471	PRJNA665928	GCF_015731685.1	Contig	4.89834	50.5
AB12-1	2035	Swine	SAMN16274472	PRJNA665928	GCF_015731705.1	Contig	4.96964	50.6
2GS3	540	Swine	SAMN16274470	PRJNA665928	GCF_015731725.1	Contig	4.84033	50.8
BS74R-B	11088	Homo sapiens	SAMN16387361	PRJNA667861	GCF_016785465.1	Contig	4.66437	50.8
2-326	617	Environment	SAMN16562649	PRJNA672304	GCF_019690175.1	Contig	5.18537	50.6
PK5074	48	Homo sapiens	SAMN18615003	PRJNA719724	GCF_017903455.1	Complete	5.32175	50.5591
LSblue1	1011	Environment	SAMN18628969	PRJNA719938	GCF_017939505.1	Scaffold	5.22743	50.6
INF32/16/A	354	Homo sapiens	SAMN18971244	PRJNA726861	GCF_018310205.1	Scaffold	5.21261	50.4
S555-1	1684	Homo sapiens	SAMN19575535	PRJNA735322	GCF_019879125.1	Scaffold	4.79803	50.7
S959	7176	Homo sapiens	SAMN19575548	PRJNA735322	GCF_019879145.1	Scaffold	4.69663	50.7
S909-1	48	Homo sapiens	SAMN19575546	PRJNA735322	GCF_019879155.1	Scaffold	4.63763	50.8
S985	10	Homo sapiens	SAMN19575549	PRJNA735322	GCF_019879205.1	Scaffold	4.70063	50.7
S544	877	Homo sapiens	SAMN19575534	PRJNA735322	GCF_019879225.1	Contig	4.8715	50.7
S557	4456*	Homo sapiens	SAMN19575536	PRJNA735322	GCF_019879245.1	Scaffold	5.23034	50.3
S752	2144	Homo sapiens	SAMN19575542	PRJNA735322	GCF_019879265.1	Contig	5.29846	50.7
S934	48	Homo sapiens	SAMN19575547	PRJNA735322	GCF_019879285.1	Contig	4.88984	50.9
S698-1	10	Homo sapiens	SAMN19575540	PRJNA735322	GCF_019879295.1	Contig	4.94937	50.7
S490-1	10	Homo sapiens	SAMN19575528	PRJNA735322	GCF_019879325.1	Contig	4.79099	50.7
S542-2	1114	Homo sapiens	SAMN19575533	PRJNA735322	GCF_019879345.1	Contig	4.68304	50.8
S542	877	Homo sapiens	SAMN19575532	PRJNA735322	GCF_019879365.1	Scaffold	4.79856	50.6
S540-1	48	Homo sapiens	SAMN19575531	PRJNA735322	GCF_019879385.1	Contig	4.77395	50.8
S518-1	1249	Homo sapiens	SAMN19575530	PRJNA735322	GCF_019879405.1	Scaffold	5.59945	50.6
S468	10	Homo sapiens	SAMN19575526	PRJNA735322	GCF_019879425.1	Contig	4.79136	50.7
S502-1	10	Homo sapiens	SAMN19575529	PRJNA735322	GCF_019879445.1	Contig	4.92333	50.6
S209-1	10548	Homo sapiens	SAMN19575513	PRJNA735322	GCF_019879465.1	Contig	4.9181	50.5
S455	58	Homo sapiens	SAMN19575525	PRJNA735322	GCF_019879485.1	Scaffold	4.74178	50.8
S424-2	10	Homo sapiens	SAMN19575524	PRJNA735322	GCF_019879495.1	Contig	4.89942	50.4
S383	48	Homo sapiens	SAMN19575522	PRJNA735322	GCF_019879525.1	Contig	5.00374	50.6
S364	10	Homo sapiens	SAMN19575521	PRJNA735322	GCF_019879535.1	Scaffold	4.65686	50.5
S408-1	4014	Homo sapiens	SAMN19575523	PRJNA735322	GCF_019879545.1	Scaffold	5.11101	50.5
S187-1	38	Homo sapiens	SAMN19575512	PRJNA735322	GCF_019879585.1	Scaffold	5.21375	50.4
S314-1	46	Homo sapiens	SAMN19575519	PRJNA735322	GCF_019879605.1	Contig	5.03452	50.7
S121-6	155	Homo sapiens	SAMN19575506	PRJNA735322	GCF_019879625.1	Scaffold	5.15083	50.4
S221-2	877	Homo sapiens	SAMN19575514	PRJNA735322	GCF_019879635.1	Scaffold	4.70925	50.7
S274-2	10	Homo sapiens	SAMN19575518	PRJNA735322	GCF_019879645.1	Scaffold	4.69828	50.7
S110-1	2144	Homo sapiens	SAMN19575505	PRJNA735322	GCF_019879685.1	Contig	5.31104	50.9
S251-1	155	Homo sapiens	SAMN19575517	PRJNA735322	GCF_019879705.1	Contig	5.09433	50.5
S229-2	10548	Homo sapiens	SAMN19575516	PRJNA735322	GCF_019879725.1	Contig	4.89465	50.5
S221-6	871	Homo sapiens	SAMN19575515	PRJNA735322	GCF_019879735.1	Scaffold	4.94766	50.5
S186-6	101	Homo sapiens	SAMN19575511	PRJNA735322	GCF_019879765.1	Scaffold	5.10318	50.6
S180-1	10	Homo sapiens	SAMN19575510	PRJNA735322	GCF_019879785.1	Contig	4.98325	50.4
S138	515	Homo sapiens	SAMN19575508	PRJNA735322	GCF_019879805.1	Scaffold	5.05253	50.6
S161-1	48*	Homo sapiens	SAMN19575509	PRJNA735322	GCF_019879825.1	Contig	4.79099	50.9
S107-2	542	Homo sapiens	SAMN19575504	PRJNA735322	GCF_019879845.1	Contig	4.81978	50.8
S130-6	48*	Homo sapiens	SAMN19575507	PRJNA735322	GCF_019879855.1	Contig	4.90012	50.8
S847-1	195	Homo sapiens	SAMN19575543	PRJNA735322	GCF_019879885.1	Contig	4.66469	50.7
S647	2144	Homo sapiens	SAMN19575539	PRJNA735322	GCF_019879905.1	Contig	5.19727	50.8
S472	195	Homo sapiens	SAMN19575527	PRJNA735322	GCF_019879925.1	Contig	4.67176	50.7
S568-2	877	Homo sapiens	SAMN19575538	PRJNA735322	GCF_019879945.1	Scaffold	4.67267	50.6
S568-1	101	Homo sapiens	SAMN19575537	PRJNA735322	GCF_019879955.1	Scaffold	4.82658	50.6
S35-1	10	Homo sapiens	SAMN19575520	PRJNA735322	GCF_019879965.1	Scaffold	4.79181	50.5
S855-1	6786	Homo sapiens	SAMN19575544	PRJNA735322	GCF_019880005.1	Scaffold	4.87593	50.5
S71-6	201	Homo sapiens	SAMN19575541	PRJNA735322	GCF_019880025.1	Scaffold	4.88082	50.7
R133-2	137*	Homo sapiens	SAMN19575502	PRJNA735322	GCF_019880045.1	Scaffold	5.50106	50.3
S90-6	7450	Homo sapiens	SAMN19575545	PRJNA735322	GCF_019880065.1	Contig	4.73472	50.8
R136-3	6984	Homo sapiens	SAMN19575503	PRJNA735322	GCF_019880095.1	Scaffold	4.9206	50.7
WF90-1	746	Duck	SAMN20033695	PRJNA743422	GCF_019219285.1	Scaffold	4.77957	50.7
YC81-2	3944	Duck	SAMN20033694	PRJNA743422	GCF_019219345.1	Scaffold	4.95344	50.8
YC94-2	48	Duck	SAMN20033692	PRJNA743422	GCF_019219365.1	Scaffold	4.96485	50.5
SSS3-1	10776	Environment	SAMN20033690	PRJNA743422	GCF_019219385.1	Contig	4.94091	50.6
WF108-3	2325	Duck	SAMN20033688	PRJNA743422	GCF_019219395.1	Scaffold	4.79441	50.7
SS13-1-1	10776	Duck	SAMN20033691	PRJNA743422	GCF_019219425.1	Contig	4.9222	50.6
SSS2-2	10776	Environment	SAMN20033689	PRJNA743422	GCF_019219445.1	Contig	5.02406	50.4
YCW26	3997	Environment	SAMN20033687	PRJNA743422	GCF_019219465.1	Scaffold	5.03341	50.5
YCS35-1	3997	Environment	SAMN20033685	PRJNA743422	GCF_019219485.1	Scaffold	5.04251	50.5
YCS29-1	3997	Environment	SAMN20033686	PRJNA743422	GCF_019219505.1	Scaffold	5.07785	50.5
YCS33-1	3997	Environment	SAMN20033683	PRJNA743422	GCF_019219525.1	Scaffold	5.02928	50.5
YCS34	3997	Environment	SAMN20033684	PRJNA743422	GCF_019219545.1	Scaffold	5.03708	50.5
YC102	3997	Duck	SAMN20033682	PRJNA743422	GCF_019219555.1	Scaffold	5.03983	50.5
YC113	3997	Duck	SAMN20033681	PRJNA743422	GCF_019219585.1	Scaffold	5.03419	50.5
YC101-1	3997	Duck	SAMN20033680	PRJNA743422	GCF_019219605.1	Scaffold	5.06393	50.5
PK8217	6751	Chicken	SAMN20348707	PRJNA748944	GCF_019428625.1	Complete	5.03659	50.6828
PK8568	351	Chicken	SAMN20348874	PRJNA748944	GCF_019428645.1	Complete	5.13065	50.52
PK8277	6751	Chicken	SAMN20349091	PRJNA748944	GCF_019428665.1	Complete	4.93801	50.7549
PK8241	189	Chicken	SAMN20353352	PRJNA748944	GCF_019428705.1	Complete	5.75382	50.4067
PK8276	2253	Chicken	SAMN20353404	PRJNA748944	GCF_019428725.1	Complete	5.35136	50.4863
PK8261	69	Chicken	SAMN20353475	PRJNA748944	GCF_019428745.1	Complete	5.65673	50.6261
PK8275	69	Chicken	SAMN20353479	PRJNA748944	GCF_019428765.1	Complete	5.738	50.6586
PK8566	155	Chicken	SAMN20353536	PRJNA748944	GCF_019428785.1	Complete	5.26199	50.5894
Pk8589	351	Chicken	SAMN20395810	PRJNA749638	GCF_019458555.1	Contig	4.99387	50.4
Pk8219	2099	Chicken	SAMN20395788	PRJNA749638	GCF_019458565.1	Contig	5.09539	50.7
Pk8278	2253	Chicken	SAMN20395804	PRJNA749638	GCF_019458575.1	Contig	5.20135	50.4
Pk8236	6751	Chicken	SAMN20395798	PRJNA749638	GCF_019458625.1	Contig	4.86466	50.5
Pk8591	155	Chicken	SAMN20395811	PRJNA749638	GCF_019458645.1	Contig	4.83237	50.7
Pk8221	6751	Chicken	SAMN20395790	PRJNA749638	GCF_019458665.1	Contig	4.8631	50.5
Pk8565	351	Chicken	SAMN20395805	PRJNA749638	GCF_019458675.1	Contig	4.88058	50.5
Pk8218	6751	Chicken	SAMN20395787	PRJNA749638	GCF_019458705.1	Contig	4.86121	50.5
Pk8233	69	Chicken	SAMN20395797	PRJNA749638	GCF_019458715.1	Contig	5.64192	50.3
Pk8574	351	Chicken	SAMN20395808	PRJNA749638	GCF_019458765.1	Contig	4.98095	50.4
Pk8223	48	Chicken	SAMN20395792	PRJNA749638	GCF_019459715.1	Contig	5.15714	50.4
Pk8269	69	Chicken	SAMN20395803	PRJNA749638	GCF_019459745.1	Contig	5.48414	50.6
Pk8263	2207	Chicken	SAMN20395801	PRJNA749638	GCF_019459765.1	Contig	4.90418	50.5
Pk8228	48	Chicken	SAMN20395795	PRJNA749638	GCF_019459785.1	Contig	5.15182	50.4
Pk8227	48	Chicken	SAMN20395794	PRJNA749638	GCF_019459795.1	Contig	5.15417	50.4
Pk8572	2334	Chicken	SAMN20395807	PRJNA749638	GCF_019459825.1	Contig	4.57841	50.9
Pk8592	351	Chicken	SAMN20395812	PRJNA749638	GCF_019459835.1	Contig	4.99033	50.4
Pk8222	1638	Chicken	SAMN20395791	PRJNA749638	GCF_019459845.1	Contig	4.82148	50.6
Pk8225	6751	Chicken	SAMN20395793	PRJNA749638	GCF_019459855.1	Contig	4.86226	50.5
Pk8230	2099	Chicken	SAMN20395796	PRJNA749638	GCF_019459905.1	Contig	5.11332	50.7
Pk8575	155	Chicken	SAMN20395809	PRJNA749638	GCF_019459925.1	Contig	5.17191	50.4
Pk8220	48	Chicken	SAMN20395789	PRJNA749638	GCF_019459935.1	Contig	4.94671	50.5
Pk8567	351	Chicken	SAMN20395806	PRJNA749638	GCF_019459965.1	Contig	4.88141	50.5
Pk8242	6706	Chicken	SAMN20395799	PRJNA749638	GCF_019459975.1	Contig	4.7963	50.7
Pk8243	2847	Chicken	SAMN20395800	PRJNA749638	GCF_019460005.1	Contig	5.74791	50.3
Pk8265	69	Chicken	SAMN20395802	PRJNA749638	GCF_019460025.1	Contig	5.48538	50.6
Pk8593	351	Chicken	SAMN20395813	PRJNA749638	GCF_019460045.1	Contig	4.98567	50.4
Pk8215	6751	Chicken	SAMN20395786	PRJNA749638	GCF_019460085.1	Contig	4.85854	50.5
PK5086	410	Homo sapiens	SAMN20445367	PRJNA750217	GCF_019443365.1	Complete	5.04226	50.5894
XM7F102	155	Chicken	SAMN20477960	PRJNA750704	GCF_020215785.1	Contig	5.08975	50.5
XM3F402-1	93	Chicken	SAMN20477957	PRJNA750704	GCF_020215815.1	Contig	5.11335	50.5
XMC1F102-2	93	Chicken	SAMN20477958	PRJNA750704	GCF_020215845.1	Contig	5.01924	50.6
XM3F402-7	1286	Chicken	SAMN20477959	PRJNA750704	GCF_020215945.1	Contig	5.06743	50.5
PK5095	410	Homo sapiens	SAMN20524518	PRJNA751691	GCF_019460065.1	Contig	4.95524	50.5
PK5097	410	Homo sapiens	SAMN20524555	PRJNA751691	GCF_019460105.1	Contig	4.94799	50.5
GR5	69	Environment	SAMN20951121	PRJNA756839	GCF_022213085.1	Contig	5.46075	50.5
GR3	155*	Environment	SAMN20951120	PRJNA756839	GCF_022213095.1	Contig	5.19825	50.4
GR2	4162	Environment	SAMN20951119	PRJNA756839	GCF_022213145.1	Contig	4.88289	50.6
YSP4-1	101	Swine	SAMN20970121	PRJNA757796	GCF_019957165.1	Contig	4.98306	50.6
XDXN3-3-1	8302	Swine	SAMN20970113	PRJNA757796	GCF_019957175.1	Scaffold	4.77061	50.7
YSB7-2	10	Swine	SAMN20970120	PRJNA757796	GCF_019957205.1	Scaffold	5.208	50.6
XFYS1-2	8338	Environment	SAMN20970118	PRJNA757796	GCF_019957215.1	Scaffold	4.73227	50.6
G3P11-1	1196	Swine	SAMN20970088	PRJNA757796	GCF_019957255.1	Scaffold	5.12815	50.5
DDPR2-2	8302	Environment	SAMN20970085	PRJNA757796	GCF_019957265.1	Scaffold	4.76992	50.7
GDXB17-2	8302	Swine	SAMN20970091	PRJNA757796	GCF_019957275.1	Contig	4.82518	50.7
G3X12-2	1196	Swine	SAMN20970090	PRJNA757796	GCF_019957285.1	Scaffold	5.09371	50.6
G3P8-2	1196	Swine	SAMN20970089	PRJNA757796	GCF_019957335.1	Scaffold	5.14747	50.4
THX2-1	761	Swine	SAMN20970106	PRJNA757796	GCF_019957355.1	Scaffold	4.94229	50.6
XDP6-1-2	8302	Swine	SAMN20970111	PRJNA757796	GCF_019957375.1	Scaffold	4.76883	50.7
XDXN5-2-1	8302	Swine	SAMN20970114	PRJNA757796	GCF_019957415.1	Scaffold	4.7684	50.7
THP14-1	761	Swine	SAMN20970105	PRJNA757796	GCF_019957455.1	Contig	4.84757	50.7
XDP9-1	8302	Swine	SAMN20970112	PRJNA757796	GCF_019957505.1	Scaffold	4.76445	50.7
THX3-2	761	Swine	SAMN20970107	PRJNA757796	GCF_019957575.1	Scaffold	4.93833	50.6
XDP15-1-1	8302	Swine	SAMN20970110	PRJNA757796	GCF_019957595.1	Scaffold	4.76669	50.7
XDBN7-1	8302	Swine	SAMN20970109	PRJNA757796	GCF_019957605.1	Scaffold	4.75966	50.7
JS78-1	8302	Chicken	SAMN20970099	PRJNA757796	GCF_019957635.1	Scaffold	4.7623	50.7
YSB3-1	10	Swine	SAMN20970119	PRJNA757796	GCF_019957675.1	Contig	5.31109	50.7
XFYP7-1	8338	Swine	SAMN20970117	PRJNA757796	GCF_019957715.1	Contig	4.7755	50.7
XDXN8-1-1	8302	Swine	SAMN20970115	PRJNA757796	GCF_019957775.1	Scaffold	4.76365	50.7
JS77-1	8302	Chicken	SAMN20970098	PRJNA757796	GCF_019957785.1	Scaffold	4.76379	50.7
LHS1-1	515	Environment	SAMN20970102	PRJNA757796	GCF_019957805.1	Scaffold	5.02667	50.6
XFYP18-1	8338	Swine	SAMN20970116	PRJNA757796	GCF_019957835.1	Scaffold	4.69389	50.7
GQ65-1	10	Swine	SAMN20970092	PRJNA757796	GCF_019957875.1	Contig	4.99649	50.5
JS105-1	8302	Chicken	SAMN20970096	PRJNA757796	GCF_019957915.1	Scaffold	4.76509	50.7
JS116-2	8302	Chicken	SAMN20970097	PRJNA757796	GCF_019957925.1	Scaffold	4.76571	50.7
JS100	8302	Chicken	SAMN20970094	PRJNA757796	GCF_019957955.1	Scaffold	4.76534	50.7
JS80-1	8302	Chicken	SAMN20970100	PRJNA757796	GCF_019957975.1	Scaffold	4.76388	50.7
JS104-2	8302	Chicken	SAMN20970095	PRJNA757796	GCF_019957995.1	Scaffold	4.76932	50.7
LHZ4-1	871	Swine	SAMN20970104	PRJNA757796	GCF_019958005.1	Contig	4.76813	50.8
LHP6-1	515	Swine	SAMN20970101	PRJNA757796	GCF_019958035.1	Scaffold	5.19623	50.5
THX8-2	761	Swine	SAMN20970108	PRJNA757796	GCF_019958045.1	Scaffold	4.84852	50.7
HCP21-2	542	Swine	SAMN20970093	PRJNA757796	GCF_019958095.1	Contig	4.99374	50.6
LHZ2-1	761	Swine	SAMN20970103	PRJNA757796	GCF_019958115.1	Scaffold	5.04639	50.5
DDBR1-3	515	Environment	SAMN20970084	PRJNA757796	GCF_019958145.1	Scaffold	5.02805	50.6
DDX6-3	515	Swine	SAMN20970087	PRJNA757796	GCF_019958175.1	Contig	5.0608	50.6
DDX16-1	515	Swine	SAMN20970086	PRJNA757796	GCF_019958195.1	Scaffold	5.02735	50.6
MIN-049	206*	Homo sapiens	SAMN22108547	PRJNA769286	GCF_021460725.1	Contig	4.89915	50.7
MIN-040	2178	Homo sapiens	SAMN22108538	PRJNA769286	GCF_021460905.1	Contig	4.94097	50.7
MIN-038	34	Homo sapiens	SAMN22108537	PRJNA769286	GCF_021460935.1	Contig	4.94814	50.7
PT77	6775	Pigeon	SAMN23102534	PRJNA780102	GCF_020907935.1	Contig	4.68644	50.8
PT76	6775	Pigeon	SAMN23102533	PRJNA780102	GCF_020907965.1	Contig	4.68495	50.8
PT62	6775	Pigeon	SAMN24648241	PRJNA794350	GCF_021441965.1	Complete	4.89354	50.7965
TKEC21-42	609	Environment	SAMN26020192	PRJNA807883	GCF_022359545.1	Contig	4.61019	50.8
TKEC21-15	609	Environment	SAMN26020163	PRJNA807883	GCF_022359695.1	Contig	4.73064	50.8
TKEC21-59	609	Environment	SAMN26012974	PRJNA807905	GCF_022385215.1	Complete	4.71339	50.9258
TKEC21-17	609	Environment	SAMN26013067	PRJNA807907	GCF_022385195.1	Complete	4.76551	50.8769
S-114	48	Swine	SAMN26292114	PRJNA810903	GCF_022488805.1	Scaffold	5.07266	50.6
S-112	12472	Swine	SAMN26292112	PRJNA810903	GCF_022488815.1	Scaffold	4.98042	50.6
S-110	9407	Swine	SAMN26292111	PRJNA810903	GCF_022488825.1	Scaffold	5.03315	50.6
S-115	48	Swine	SAMN26292115	PRJNA810903	GCF_022488865.1	Scaffold	5.06995	50.6
S-1-4h	10	Swine	SAMN26292119	PRJNA810903	GCF_022488885.1	Scaffold	4.98493	50.6
S-12	877*	Swine	SAMN26292117	PRJNA810903	GCF_022488895.1	Scaffold	4.91931	50.4
S-116	48	Swine	SAMN26292116	PRJNA810903	GCF_022488945.1	Scaffold	4.64572	50.7
S-113	10	Swine	SAMN26292113	PRJNA810903	GCF_022488965.1	Scaffold	4.88793	50.6
S-1-3h	1196	Swine	SAMN26292118	PRJNA810903	GCF_022488985.1	Scaffold	4.90694	50.8
D60H-R37	278	Swine	SAMN26292092	PRJNA810903	GCF_022489085.1	Scaffold	4.80061	50.5
D21H-R36	898	Swine	SAMN26292091	PRJNA810903	GCF_022489105.1	Scaffold	4.83975	50.7
B7H-R34	1244	Swine	SAMN26292089	PRJNA810903	GCF_022489125.1	Scaffold	4.80462	50.6
B2H-R33	10	Swine	SAMN26292088	PRJNA810903	GCF_022489135.1	Scaffold	4.82137	50.7
B8H-R35	2526*	Swine	SAMN26292090	PRJNA810903	GCF_022489165.1	Scaffold	4.79402	50.7
FFSTH-R41	48*	Swine	SAMN26292095	PRJNA810903	GCF_022489185.1	Scaffold	4.70526	50.7
S-103	11165	Swine	SAMN26292107	PRJNA810903	GCF_022489205.1	Scaffold	4.98449	50.6
GX50	48	Swine	SAMN26292096	PRJNA810903	GCF_022489225.1	Scaffold	4.96418	50.6
S-100	48	Swine	SAMN26292106	PRJNA810903	GCF_022489235.1	Scaffold	4.98122	50.5
NX3h1	48*	Swine	SAMN26292100	PRJNA810903	GCF_022489265.1	Scaffold	4.83383	50.6
NX7	48	Swine	SAMN26292102	PRJNA810903	GCF_022489285.1	Scaffold	4.71719	50.7
NX1	898	Swine	SAMN26292097	PRJNA810903	GCF_022489305.1	Scaffold	5.00694	50.4
NXFX1	206	Swine	SAMN26292103	PRJNA810903	GCF_022489325.1	Scaffold	4.90002	50.6
FFMTF-R40	442	Swine	SAMN26292094	PRJNA810903	GCF_022489335.1	Scaffold	5.10579	50.6
NX14	206	Swine	SAMN26292099	PRJNA810903	GCF_022489365.1	Scaffold	4.83009	50.6
NXFX2	206	Swine	SAMN26292104	PRJNA810903	GCF_022489375.1	Scaffold	4.97365	50.6
NXFX3	206	Swine	SAMN26292105	PRJNA810903	GCF_022489405.1	Scaffold	4.77371	50.6
FF2-1H-R42	453	Swine	SAMN26292093	PRJNA810903	GCF_022489425.1	Scaffold	5.1926	50.4
S-107	189	Swine	SAMN26292110	PRJNA810903	GCF_022489445.1	Scaffold	5.04917	50.5
S-104	189	Swine	SAMN26292108	PRJNA810903	GCF_022489465.1	Scaffold	5.03004	50.6
S-106	11165	Swine	SAMN26292109	PRJNA810903	GCF_022489485.1	Scaffold	5.04618	50.5
3Z-1H-R57	10	Swine	SAMN26292087	PRJNA810903	GCF_022489515.1	Scaffold	5.0094	50.6
NX5	542	Swine	SAMN26292101	PRJNA810903	GCF_022489705.1	Scaffold	4.86993	50.6
NX10	202	Swine	SAMN26292098	PRJNA810903	GCF_022489725.1	Scaffold	4.75222	50.6
S-2-10h	2223	Swine	SAMN26292120	PRJNA810903	GCF_022538135.1	Scaffold	4.71192	50.7
S-2-1h	2223	Swine	SAMN26292121	PRJNA810903	GCF_022538145.1	Scaffold	4.69975	50.7
S-24838	48	Swine	SAMN26292122	PRJNA810903	GCF_022538175.1	Scaffold	4.82795	50.6
S-2-4h	195	Swine	SAMN26292123	PRJNA810903	GCF_022538215.1	Scaffold	4.86276	50.5
S-28126	189	Swine	SAMN26292124	PRJNA810903	GCF_022538235.1	Scaffold	5.11364	50.5
S-31	3888	Swine	SAMN26292126	PRJNA810903	GCF_022538255.1	Scaffold	4.84228	50.6
S-3-14h	2223	Swine	SAMN26292127	PRJNA810903	GCF_022538265.1	Scaffold	4.71184	50.7
S-32	6404*	Swine	SAMN26292128	PRJNA810903	GCF_022538275.1	Scaffold	5.11139	50.3
S-2-8h	2223	Swine	SAMN26292125	PRJNA810903	GCF_022538315.1	Scaffold	4.71267	50.7
S-33604	1415	Swine	SAMN26292129	PRJNA810903	GCF_022538335.1	Scaffold	5.0678	50.5
S-37	189	Swine	SAMN26292131	PRJNA810903	GCF_022538355.1	Contig	5.02891	50.6
S-35	1244	Swine	SAMN26292130	PRJNA810903	GCF_022538365.1	Scaffold	4.77808	50.5
S-38	189	Swine	SAMN26292132	PRJNA810903	GCF_022538395.1	Contig	5.07035	50.6
S-40	11165	Swine	SAMN26292134	PRJNA810903	GCF_022538415.1	Contig	4.96907	50.6
S-39	11165	Swine	SAMN26292133	PRJNA810903	GCF_022538435.1	Contig	4.98469	50.6
S-4-17h	2223	Swine	SAMN26292135	PRJNA810903	GCF_022538455.1	Contig	4.71272	50.7
S-4-18h	48	Swine	SAMN26292136	PRJNA810903	GCF_022538475.1	Contig	4.77056	50.7
S-4-22h	2223	Swine	SAMN26292138	PRJNA810903	GCF_022538495.1	Contig	4.66191	50.8
S-4-2h	10	Swine	SAMN26292139	PRJNA810903	GCF_022538515.1	Contig	4.77022	50.7
S-46	1244	Swine	SAMN26292141	PRJNA810903	GCF_022538535.1	Contig	4.7711	50.5
S-42	877	Swine	SAMN26292137	PRJNA810903	GCF_022538545.1	Contig	5.03302	50.4
S-51	11165	Swine	SAMN26292142	PRJNA810903	GCF_022538575.1	Contig	4.98194	50.6
S-4-3h	641	Swine	SAMN26292140	PRJNA810903	GCF_022538595.1	Contig	5.03116	50.5
S-57	1258	Swine	SAMN26292143	PRJNA810903	GCF_022538615.1	Contig	5.13642	50.3
S-63	1196	Swine	SAMN26292145	PRJNA810903	GCF_022538635.1	Contig	4.89177	50.8
S-64	11165	Swine	SAMN26292146	PRJNA810903	GCF_022538645.1	Contig	4.98362	50.6
S-65	799	Swine	SAMN26292147	PRJNA810903	GCF_022538675.1	Contig	5.33002	50.2
S-61	12472	Swine	SAMN26292144	PRJNA810903	GCF_022538695.1	Contig	4.96866	50.8
S-66	48	Swine	SAMN26292148	PRJNA810903	GCF_022538715.1	Contig	4.97999	50.7
TPDZ2H-R56	877	Swine	SAMN26292174	PRJNA810903	GCF_022538745.1	Contig	4.87661	50.5
S-75	189	Swine	SAMN26292149	PRJNA810903	GCF_022538775.1	Contig	5.10914	50.5
SY2H-R44	48	Swine	SAMN26292173	PRJNA810903	GCF_022538795.1	Contig	4.76348	50.7
SXC3H	12472	Swine	SAMN26292171	PRJNA810903	GCF_022538815.1	Contig	4.65564	50.8
SY1H-R43	3580	Swine	SAMN26292172	PRJNA810903	GCF_022538835.1	Contig	4.90424	50.6
SC64H-R29	195	Swine	SAMN26292166	PRJNA810903	GCF_022538915.1	Contig	4.62695	50.7
SC54H-R28	195	Swine	SAMN26292165	PRJNA810903	GCF_022538935.1	Contig	4.67328	50.7
SC53H-R27	10	Swine	SAMN26292164	PRJNA810903	GCF_022538955.1	Contig	5.04164	50.6
SC33H-R26	195	Swine	SAMN26292163	PRJNA810903	GCF_022538975.1	Contig	4.62017	50.7
SC72H-R30	3696	Swine	SAMN26292167	PRJNA810903	GCF_022538985.1	Contig	4.98916	50.3
SC22H-R25	34	Swine	SAMN26292162	PRJNA810903	GCF_022539015.1	Contig	4.89927	50.5
S-99	11165	Swine	SAMN26292161	PRJNA810903	GCF_022539035.1	Contig	4.96183	50.6
S-96	189	Swine	SAMN26292158	PRJNA810903	GCF_022539055.1	Contig	5.03808	50.5
S-97	12472	Swine	SAMN26292159	PRJNA810903	GCF_022539065.1	Contig	5.12976	50.6
S-98	34	Swine	SAMN26292160	PRJNA810903	GCF_022539095.1	Contig	5.02029	50.6
S-95	48	Swine	SAMN26292157	PRJNA810903	GCF_022539105.1	Contig	5.06946	50.6
S-93	641	Swine	SAMN26292156	PRJNA810903	GCF_022539135.1	Contig	5.01134	50.5
S-88	11165	Swine	SAMN26292154	PRJNA810903	GCF_022539155.1	Contig	4.97684	50.6
S-83	453	Swine	SAMN26292153	PRJNA810903	GCF_022539175.1	Contig	5.09239	50.5
S-90	189	Swine	SAMN26292155	PRJNA810903	GCF_022539195.1	Contig	5.02866	50.6
S-80	10256	Swine	SAMN26292152	PRJNA810903	GCF_022539215.1	Contig	5.03312	50.4
S-78	11165	Swine	SAMN26292151	PRJNA810903	GCF_022539235.1	Contig	4.98819	50.6
S-76	189	Swine	SAMN26292150	PRJNA810903	GCF_022539285.1	Contig	5.0828	50.5
