# Supplementary material for: Widespread Dissemination of Plasmid-Mediated Tigecycline Resistance Gene tet(X4) in Enterobacterales of Porcine Origin
Source: Microbiol Spectr. 2022 Sep 20;10(5):e01615-22. doi: 10.1128/spectrum.01615-22 (PMC9602804; doi:10.1128/spectrum.01615-22)
Supplement: Supplemental file 3 — Table S3. Download spectrum.01615-22-s0003.xlsx, XLSX file, 0.8 MB [file spectrum.01615-22-s0003.xlsx]

## Sheet: Table S3
			strain	DM13	DM22	DM3	DM8	DW10	DW28	ECCTRSRTH02	ECCTRPRTH03	ECSW+09	ECCTRSRTH10	SIEC034	SIEC033	YSP8-1	LHM10-1	G3X16-2	SIEC035	2ZN37-2	2FT38-2	2FT39	YY76-1	YPE10	YPE12	YPE3	1916D18	1916D6	1919D3	1919D62	NT1F31	2EC1	94EC	ZF31	ZF34	T28R	T16R	RF107-1	RF45-2	RF148-2	RT29-1	RS3-2	RT18-1	RS3-1	RF173-1	RF67-1	RW7-1	RF108-2	RB3-2
			ST	8076	195	195	195	46	617	206	224	10	165	617	617	542	515	1196	617	641	6833	1196	48	10	761	761	641	761	8165	7131	206	4977	156	10170	10170	7366	48	641	195	761	761	1638	761	10671	641	1112	48	761	1638
			host	swine	swine	swine	swine	swine	swine	Swine	Homo sapiens	Swine	Swine	Homo sapiens	Homo sapiens	Swine	Swine	Swine	Homo sapiens	Swine	Swine	Swine	Cow	Swine	Swine	Swine	Swine	Swine	Swine	Swine	Swine	Homo sapiens	Homo sapiens	Swine	Swine	Pet dog	Pet dog	Swine	Swine	Swine	Swine	Swine	Swine	Swine	Swine	Swine	Environment	Swine	Swine
strain	ST	host		DM13	DM22	DM3	DM8	DW10	DW28	GCF_002246085.1_ASM224608v1	GCF_002246485.2_ASM224648v2	GCF_002247815.1_ASM224781v1	GCF_002248015.1_ASM224801v1	GCF_004831135.1_ASM483113v1	GCF_004831195.1_ASM483119v1	GCF_004924255.1_ASM492425v1	GCF_004924275.1_ASM492427v1	GCF_004924355.1_ASM492435v1	GCF_005145955.1_ASM514595v1	GCF_007352595.1_ASM735259v1	GCF_007352605.1_ASM735260v1	GCF_007352615.1_ASM735261v1	GCF_008080655.1_ASM808065v1	GCF_008807135.1_ASM880713v1	GCF_008807155.1_ASM880715v1	GCF_008807295.1_ASM880729v1	GCF_009671045.1_ASM967104v1	GCF_009671085.1_ASM967108v1	GCF_009671105.1_ASM967110v1	GCF_009671125.1_ASM967112v1	GCF_009738145.1_ASM973814v1	GCF_009905115.1_ASM990511v1	GCF_009905135.1_ASM990513v1	GCF_011045875.1_ASM1104587v1	GCF_011045895.1_ASM1104589v1	GCF_011492885.1_ASM1149288v1	GCF_011492985.1_ASM1149298v1	GCF_011604845.1_ASM1160484v1	GCF_011604865.1_ASM1160486v1	GCF_011604925.1_ASM1160492v1	GCF_011604935.1_ASM1160493v1	GCF_011604965.1_ASM1160496v1	GCF_011604975.1_ASM1160497v1	GCF_011605005.1_ASM1160500v1	GCF_011605015.1_ASM1160501v1	GCF_011605025.1_ASM1160502v1	GCF_011605035.1_ASM1160503v1	GCF_011605085.1_ASM1160508v1	GCF_011605105.1_ASM1160510v1
DM13	8076	swine	DM13	0	10165	10166	10170	12941	10588	9940	19387	7698	10602	10208	10210	10264	21975	19482	10210	19306	12334	19481	8197	6028	8541	8536	19707	8540	18915	12581	11195	12293	19259	7278	7278	10919	8219	20669	10164	8540	7602	9562	7648	6694	20668	11072	6442	8540	9547
DM22	195	swine	DM22		0	9	14	12631	16404	10639	19120	11051	11075	16141	16143	11391	21917	19089	16143	19079	12006	19088	11584	9980	11741	11736	19407	11740	18677	12691	11667	12344	18851	10368	10368	10959	11602	20313	7	11740	9865	10383	9911	10285	20312	11150	10267	11740	10368
DM3	195	swine	DM3			0	15	12632	16405	10640	19121	11052	11076	16142	16144	11392	21918	19090	16144	19082	12007	19089	11585	9981	11742	11737	19410	11741	18678	12692	11668	12345	18852	10369	10369	10960	11603	20316	8	11741	9866	10384	9912	10286	20315	11151	10268	11741	10369
DM8	195	swine	DM8				0	12634	16409	10642	19123	11056	11080	16146	16148	11396	21922	19094	16148	19084	12009	19093	11589	9985	11746	11741	19414	11745	18682	12696	11672	12349	18856	10371	10371	10964	11605	20318	13	11745	9870	10388	9916	10290	20317	11155	10272	11745	10373
DW10	46	swine	DW10					0	18231	12499	19169	13215	13874	17965	17967	13525	21245	19343	17967	19278	7313	19342	14177	13142	14941	14936	19690	14940	19213	13271	13579	13529	19450	13646	13646	13907	14195	20625	12630	14940	12818	12885	12864	13524	20624	13207	13000	14940	12870
DW28	617	swine	DW28						0	15661	23444	13966	16577	596	598	16455	25159	23400	598	23245	18594	23399	14252	12887	15417	15412	23619	15416	22617	18272	17418	17795	23217	14082	14082	16772	14274	24668	16403	15416	13839	15881	13885	13481	24667	17182	13176	15416	15866
ECCTRSRTH02	206	Swine	GCF_002246085.1_ASM224608v1							0	19227	10228	8940	15417	15419	8899	22158	18953	15419	19041	12782	18952	10583	9254	11190	11185	19487	11189	18608	12419	3946	12603	19082	8658	8658	9444	10603	20349	10638	11189	9100	8883	9146	9270	20348	10881	9431	11189	8868
ECCTRPRTH03	224	Homo sapiens	GCF_002246485.2_ASM224648v2								0	19730	19771	23355	23357	19360	23550	8878	23357	11789	19314	8877	17671	19236	21010	21005	12213	21009	12317	19617	19866	19944	11149	19818	19818	19892	17691	13403	19119	21009	19476	19153	19522	19337	13402	19418	19334	21009	19138
ECSW+09	10	Swine	GCF_002247815.1_ASM224781v1									0	10864	13825	13827	10533	21960	19757	13827	19679	12637	19756	8814	3754	6773	6768	20021	6772	19150	13099	11121	12248	19572	6014	6014	10866	8836	20942	11050	6772	8149	9983	8195	4280	20941	11082	6264	6772	9968
ECCTRSRTH10	165	Swine	GCF_002248015.1_ASM224801v1										0	16343	16345	9493	22347	19629	16345	19335	13519	19628	11155	9654	11158	11153	19695	11157	19201	13009	10015	12504	19587	10501	10501	9389	11177	20673	11074	11157	9578	8068	9624	9669	20672	11123	9766	11157	8053
SIEC034	617	Homo sapiens	GCF_004831135.1_ASM483113v1											0	2	16151	24978	23317	2	23111	18199	23316	14105	12711	15239	15234	23489	15238	22519	17987	17184	17627	23105	13904	13904	16633	14127	24412	16140	15238	13531	15616	13577	13292	24411	16884	13066	15238	15601
SIEC033	617	Homo sapiens	GCF_004831195.1_ASM483119v1												0	16153	24980	23319	4	23113	18201	23318	14107	12713	15241	15236	23491	15240	22521	17989	17186	17629	23107	13906	13906	16635	14129	24414	16142	15240	13533	15618	13579	13294	24413	16886	13068	15240	15603
YSP8-1	542	Swine	GCF_004924255.1_ASM492425v1													0	22169	19032	16153	18932	12951	19031	11532	9485	11408	11403	19257	11407	18614	12951	9965	13267	18934	10514	10514	4715	11554	20244	11390	11407	9933	9263	9979	9664	20243	11119	9592	11407	9248
LHM10-1	515	Swine	GCF_004924275.1_ASM492427v1														0	23255	24980	23364	21350	23254	22110	21769	23699	23694	23767	23698	23417	21800	22214	22421	23045	21984	21984	22207	22131	24620	21916	23698	22162	21454	22208	21915	24619	21916	21848	23698	21439
G3X16-2	1196	Swine	GCF_004924355.1_ASM492435v1															0	23319	11830	19307	3	17895	19237	21013	21008	12267	21012	12568	19477	19563	19843	11502	19756	19756	19478	17917	13485	19088	21012	19469	19196	19515	19518	13484	19247	19323	21012	19181
SIEC035	617	Homo sapiens	GCF_005145955.1_ASM514595v1																0	23113	18201	23318	14107	12713	15241	15236	23491	15240	22521	17989	17186	17629	23107	13906	13906	16635	14129	24414	16142	15240	13533	15618	13579	13294	24413	16886	13068	15240	15603
2ZN37-2	641	Swine	GCF_007352595.1_ASM735259v1																	0	19084	11829	18122	19053	20844	20839	979	20843	10801	19323	19574	19767	10567	19783	19783	19360	18142	2353	19080	20843	19229	18956	19275	19325	2352	18784	19271	20843	18941
2FT38-2	6833	Swine	GCF_007352605.1_ASM735260v1																		0	19306	13782	12467	14283	14278	19492	14282	19220	12401	13384	13598	19124	12519	12519	13583	13800	20449	12005	14282	12496	12202	12542	12939	20448	11816	12602	14282	12187
2FT39	1196	Swine	GCF_007352615.1_ASM735261v1																			0	17894	19236	21012	21007	12266	21011	12567	19476	19562	19842	11501	19755	19755	19477	17916	13484	19087	21011	19468	19195	19514	19517	13483	19246	19322	21011	19180
YY76-1	48	Cow	GCF_008080655.1_ASM808065v1																				0	7697	10362	10357	18502	10361	17600	13372	12030	12658	17909	9274	9274	11735	58	19528	11583	10361	9265	10510	9311	8097	19527	11728	5531	10361	10495
YPE10	10	Swine	GCF_008807135.1_ASM880713v1																					0	3371	3366	19381	3370	18459	12450	10427	11210	18894	3913	3913	10119	7719	20476	9979	3370	6785	8982	6831	2098	20475	10370	4534	3370	8967
YPE12	761	Swine	GCF_008807155.1_ASM880715v1																						0	7	20714	3	19894	14357	12072	13405	20653	6106	6106	12096	10384	21795	11740	3	8995	11047	9041	5153	21794	12501	7424	3	11032
YPE3	761	Swine	GCF_008807295.1_ASM880729v1																							0	20711	6	19891	14352	12067	13400	20648	6101	6101	12091	10379	21792	11735	6	8990	11042	9036	5148	21791	12496	7419	6	11027
1916D18	641	Swine	GCF_009671045.1_ASM967104v1																								0	20713	10320	19695	20019	20241	10894	20151	20151	19808	18524	1790	19408	20713	19691	19324	19737	19689	1789	19129	19596	20713	19309
1916D6	761	Swine	GCF_009671085.1_ASM967108v1																									0	19893	14356	12071	13404	20652	6105	6105	12095	10383	21794	11739	2	8994	11046	9040	5152	21793	12500	7423	2	11031
1919D3	8165	Swine	GCF_009671105.1_ASM967110v1																										0	19321	19195	19630	11239	19118	19118	19230	17622	11648	18676	19893	18764	18789	18810	18770	11647	18646	18849	19893	18774
1919D62	7131	Swine	GCF_009671125.1_ASM967112v1																											0	13115	14266	19574	13153	13153	13342	13394	20580	12690	14356	12494	12417	12540	12780	20579	10794	11980	14356	12402
NT1F31	206	Swine	GCF_009738145.1_ASM973814v1																												0	13504	19742	10034	10034	10549	12052	20939	11666	12071	10319	10009	10365	10540	20938	11730	10659	12071	9994
2EC1	4977	Homo sapiens	GCF_009905115.1_ASM990511v1																													0	19632	12279	12279	12875	12680	21205	12343	13404	11573	11850	11619	11448	21204	13046	11331	13404	11835
94EC	156	Homo sapiens	GCF_009905135.1_ASM990513v1																														0	19525	19525	19522	17931	12109	18850	20652	19333	18797	19379	19036	12108	19241	18907	20652	18782
ZF31	10170	Swine	GCF_011045875.1_ASM1104587v1																															0	0	10650	9292	21240	10367	6105	8223	9373	8269	5214	21239	11298	7184	6105	9358
ZF34	10170	Swine	GCF_011045895.1_ASM1104589v1																																0	10650	9292	21240	10367	6105	8223	9373	8269	5214	21239	11298	7184	6105	9358
T28R	7366	Pet dog	GCF_011492885.1_ASM1149288v1																																	0	11757	20745	10958	12095	9675	9414	9721	10178	20744	11997	10218	12095	9399
T16R	48	Pet dog	GCF_011492985.1_ASM1149298v1																																		0	19548	11601	10383	9287	10532	9333	8119	19547	11750	5553	10383	10517
RF107-1	641	Swine	GCF_011604845.1_ASM1160484v1																																			0	20314	21794	20603	20223	20649	20709	1	20091	20538	21794	20208
RF45-2	195	Swine	GCF_011604865.1_ASM1160486v1																																				0	11739	9864	10382	9910	10284	20313	11149	10266	11739	10367
RF148-2	761	Swine	GCF_011604925.1_ASM1160492v1																																					0	8994	11046	9040	5152	21793	12500	7423	0	11031
RT29-1	761	Swine	GCF_011604935.1_ASM1160493v1																																						0	8720	46	7365	20602	10715	6996	8994	8705
RS3-2	1638	Swine	GCF_011604965.1_ASM1160496v1																																							0	8766	9033	20222	10533	9010	11046	15
RT18-1	761	Swine	GCF_011604975.1_ASM1160497v1																																								0	7411	20648	10761	6950	9040	8751
RS3-1	10671	Swine	GCF_011605005.1_ASM1160500v1																																									0	20708	10760	5157	5152	9018
RF173-1	641	Swine	GCF_011605015.1_ASM1160501v1																																										0	20090	20537	21793	20207
RF67-1	1112	Swine	GCF_011605025.1_ASM1160502v1																																											0	10057	12500	10518
RW7-1	48	Environment	GCF_011605035.1_ASM1160503v1																																												0	7423	8995
RF108-2	761	Swine	GCF_011605085.1_ASM1160508v1																																													0	11031
RB3-2	1638	Swine	GCF_011605105.1_ASM1160510v1																																														0
RB8-1	195	Swine	GCF_011605115.1_ASM1160511v1
RB3-1	195	Swine	GCF_011605135.1_ASM1160513v1
RF10-1	1196	Swine	GCF_011605145.1_ASM1160514v1
RF14-1	10	Swine	GCF_011605175.1_ASM1160517v1
RF23-1	1196	Swine	GCF_011605215.1_ASM1160521v1
RF15-1	1196	Swine	GCF_011605245.1_ASM1160524v1
RF37-1	515	Swine	GCF_011605255.1_ASM1160525v1
RF45-1	195	Swine	GCF_011605285.1_ASM1160528v1
RF55-1	761	Swine	GCF_011605385.1_ASM1160538v1
RW8-1	1196	Environment	GCF_011605395.1_ASM1160539v1
RW8-2	641	Environment	GCF_011605415.1_ASM1160541v1
STB20-1	761	Swine	GCF_011691525.1_ASM1169152v1
RF108-1	761	Swine	GCF_011787945.1_ASM1178794v1
ZA31	10170	Swine	GCF_012102865.1_ASM1210286v1
54	761	Cow	GCF_012278675.1_ASM1227867v1
EC3	761	Homo sapiens	GCF_012370835.1_ASM1237083v1
EC4	761	Homo sapiens	GCF_012370855.1_ASM1237085v1
EC2	761	Homo sapiens	GCF_012371425.1_ASM1237142v1
EC1	761	Homo sapiens	GCF_012371475.1_ASM1237147v1
SY3626	4656	Chicken	GCF_013375195.1_ASM1337519v1
16EC	155	Swine	GCF_013415505.1_ASM1341550v1
SY3626C5	10	Chicken	GCF_013423805.1_ASM1342380v1
SY3626C1	10	Chicken	GCF_013425935.1_ASM1342593v1
SY3626_hybrid	4656	Chicken	GCF_013694345.1_ASM1369434v1
1990-01-01	10776	Chicken	GCF_014075335.1_ASM1407533v1
1974-02-01	7187	Chicken	GCF_014075475.1_ASM1407547v1
1963-02-01	7366	Chicken	GCF_014075595.1_ASM1407559v1
1958-03-01	48	Chicken	GCF_014075795.1_ASM1407579v1
1933-06-01	48	Chicken	GCF_014075915.1_ASM1407591v1
60000	10	Homo sapiens	GCF_014117545.2_ASM1411754v2
62122	410	Homo sapiens	GCF_014117655.2_ASM1411765v2
EC4	761	Homo sapiens	GCF_014219485.1_ASM1421948v1
EC3	761	Homo sapiens	GCF_014219525.1_ASM1421952v1
EC1	48	Homo sapiens	GCF_014219545.1_ASM1421954v1
EC2	6730	Homo sapiens	GCF_014219555.1_ASM1421955v1
EC931	773	Homo sapiens	GCF_014522225.1_ASM1452222v1
SAX-C87	1437	Chicken	GCF_014527525.1_ASM1452752v1
SAX-P81	6704	Swine	GCF_014527535.1_ASM1452753v1
SAX-P71	6704	Swine	GCF_014527545.1_ASM1452754v1
SAX-P64	4429	Swine	GCF_014527585.1_ASM1452758v1
SAX-P70	10392	Swine	GCF_014527595.1_ASM1452759v1
SAX-P62	6704	Swine	GCF_014527625.1_ASM1452762v1
SAX-P60	746	Swine	GCF_014527635.1_ASM1452763v1
SAX-P55	29	Swine	GCF_014527645.1_ASM1452764v1
NX-P197	2035	Swine	GCF_014527685.1_ASM1452768v1
NX-P199	1602	Swine	GCF_014527695.1_ASM1452769v1
NX-P191	6704	Swine	GCF_014527725.1_ASM1452772v1
NX-P189	6704	Swine	GCF_014527735.1_ASM1452773v1
NX-P188	877	Swine	GCF_014527745.1_ASM1452774v1
NX-P187	877	Swine	GCF_014527785.1_ASM1452778v1
NX-P184	48	Swine	GCF_014527805.1_ASM1452780v1
NX-P182	2035	Swine	GCF_014527825.1_ASM1452782v1
NX-P167	48	Swine	GCF_014527835.1_ASM1452783v1
NX-P168	48	Swine	GCF_014527845.1_ASM1452784v1
NX-P164	4429	Swine	GCF_014527855.1_ASM1452785v1
NX-P163	1602	Swine	GCF_014527905.1_ASM1452790v1
NX-P162	8540	Swine	GCF_014527925.1_ASM1452792v1
NX-P157	1602	Swine	GCF_014527935.1_ASM1452793v1
SAX-C15	1602	Chicken	GCF_014527955.1_ASM1452795v1
SAX-C16	48	Chicken	GCF_014527975.1_ASM1452797v1
NX-P149	189	Swine	GCF_014528005.1_ASM1452800v1
SAX-C13	877	Chicken	GCF_014528025.1_ASM1452802v1
NX-P148	189	Swine	GCF_014528045.1_ASM1452804v1
NX-C114	2035	Chicken	GCF_014528065.1_ASM1452806v1
NX-C124	2035	Chicken	GCF_014528075.1_ASM1452807v1
NX-C105	6704	Chicken	GCF_014528105.1_ASM1452810v1
NX-C112	2035	Chicken	GCF_014528115.1_ASM1452811v1
NX-C104	6704	Chicken	GCF_014528135.1_ASM1452813v1
NX-C102	6704	Chicken	GCF_014528165.1_ASM1452816v1
NX-C103	6704	Chicken	GCF_014528175.1_ASM1452817v1
NX-C100	877	Chicken	GCF_014528185.1_ASM1452818v1
GZ-P11	48	Swine	GCF_014528195.1_ASM1452819v1
SH-P08	761	Swine	GCF_014528235.1_ASM1452823v1
GD-P07	10	Swine	GCF_014528265.1_ASM1452826v1
SAX-C99	1602	Chicken	GCF_014528275.1_ASM1452827v1
SAX-C97	10392	Chicken	GCF_014528305.1_ASM1452830v1
BJ-P62	744	Swine	GCF_014528325.1_ASM1452832v1
SAX-C98	2035	Chicken	GCF_014528335.1_ASM1452833v1
SAX-C95	6704	Chicken	GCF_014528365.1_ASM1452836v1
SAX-C96	6704	Chicken	GCF_014528385.1_ASM1452838v1
SAX-C94	6704	Chicken	GCF_014528405.1_ASM1452840v1
SAX-C93	6704	Chicken	GCF_014528415.1_ASM1452841v1
SAX-C92	6704	Chicken	GCF_014528425.1_ASM1452842v1
SAX-C89	1602	Chicken	GCF_014528465.1_ASM1452846v1
SAX-C86	6704	Chicken	GCF_014528475.1_ASM1452847v1
SAX-C85	6704	Chicken	GCF_014528505.1_ASM1452850v1
SAX-P83	6704	Swine	GCF_014528515.1_ASM1452851v1
SAX-P84	6704	Swine	GCF_014528535.1_ASM1452853v1
SAX-P82	6704	Swine	GCF_014528545.1_ASM1452854v1
SAX-P77	6704	Swine	GCF_014528585.1_ASM1452858v1
SAX-P76	6704	Swine	GCF_014528595.1_ASM1452859v1
SAX-P74	48	Swine	GCF_014528625.1_ASM1452862v1
SAX-P73	6704	Swine	GCF_014528645.1_ASM1452864v1
SAX-P75	6704	Swine	GCF_014528655.1_ASM1452865v1
SAX-P72	6704	Swine	GCF_014528675.1_ASM1452867v1
SAX-P69	1602	Swine	GCF_014528705.1_ASM1452870v1
SAX-P66	6704	Swine	GCF_014528725.1_ASM1452872v1
SAX-P63	6704	Swine	GCF_014528745.1_ASM1452874v1
SAX-P65	6704	Swine	GCF_014528755.1_ASM1452875v1
SAX-P67	1602	Swine	GCF_014528775.1_ASM1452877v1
SAX-P61	48	Swine	GCF_014528785.1_ASM1452878v1
SAX-C51	877	Chicken	GCF_014528825.1_ASM1452882v1
SAX-P42	877	Swine	GCF_014528835.1_ASM1452883v1
SAX-C49	1602	Chicken	GCF_014528855.1_ASM1452885v1
SAX-C50	1602	Chicken	GCF_014528865.1_ASM1452886v1
SAX-C46	48	Chicken	GCF_014528905.1_ASM1452890v1
SAX-P41	877	Swine	GCF_014528925.1_ASM1452892v1
SAX-P32	877	Swine	GCF_014528935.1_ASM1452893v1
SAX-P40	48	Swine	GCF_014528945.1_ASM1452894v1
SAX-P31	877	Swine	GCF_014528965.1_ASM1452896v1
SAX-P33	877	Swine	GCF_014528985.1_ASM1452898v1
SAX-P29	48	Swine	GCF_014529025.1_ASM1452902v1
SAX-C22	877	Chicken	GCF_014529045.1_ASM1452904v1
SAX-P30	48	Swine	GCF_014529055.1_ASM1452905v1
NX-P181	2035	Swine	GCF_014529085.1_ASM1452908v1
NX-P194	2035	Swine	GCF_014529095.1_ASM1452909v1
NX-P165	1602	Swine	GCF_014529125.1_ASM1452912v1
NX-C134	2035	Chicken	GCF_014529145.1_ASM1452914v1
NX-P150	189	Swine	GCF_014529155.1_ASM1452915v1
NX-C133	2035	Chicken	GCF_014529185.1_ASM1452918v1
NX-C123	2035	Chicken	GCF_014529195.1_ASM1452919v1
NX-C122	2035	Chicken	GCF_014529205.1_ASM1452920v1
NX-C108	10392	Chicken	GCF_014529245.1_ASM1452924v1
NX-C113	2035	Chicken	GCF_014529255.1_ASM1452925v1
NX-C107	10392	Chicken	GCF_014529285.1_ASM1452928v1
SC-P319	410	Swine	GCF_014529305.1_ASM1452930v1
HN-P19	2345	Swine	GCF_014529315.1_ASM1452931v1
HN-P16	10	Swine	GCF_014529325.1_ASM1452932v1
NT2A19	716	Swine	GCF_014904055.2_ASM1490405v2
NT2W25	10	Swine	GCF_014904075.2_ASM1490407v2
NT2A7	218	Swine	GCF_014904115.2_ASM1490411v2
NT1N34	716	Swine	GCF_014904135.2_ASM1490413v2
NT1W25	641	Swine	GCF_014904145.2_ASM1490414v2
NT1N28	10115	Swine	GCF_014904175.2_ASM1490417v2
NT1W22	761	Swine	GCF_014904185.2_ASM1490418v2
NT1N31	716	Swine	GCF_014904215.2_ASM1490421v2
NT1N25	641	Swine	GCF_014904235.2_ASM1490423v2
NT1N4	761	Swine	GCF_014904245.2_ASM1490424v2
NT1F34	10115	Swine	GCF_014904265.2_ASM1490426v2
NT1F28	10115	Swine	GCF_014904275.2_ASM1490427v2
NT1F25	1421	Swine	GCF_014904315.2_ASM1490431v2
NT1F22	716	Swine	GCF_014904325.2_ASM1490432v2
NT1F13	716	Swine	GCF_014904335.2_ASM1490433v2
NT1F19	1421	Swine	GCF_014904355.2_ASM1490435v2
NT1F16	1421	Swine	GCF_014904375.2_ASM1490437v2
NT1C1	761	Swine	GCF_014904415.2_ASM1490441v2
NT1C4	716	Swine	GCF_014904425.2_ASM1490442v2
NT1F10	761	Swine	GCF_014904435.2_ASM1490443v2
NT1A34	716	Swine	GCF_014904445.2_ASM1490444v2
NT1A31	7450	Swine	GCF_014904455.2_ASM1490445v2
NT1A28	206	Swine	GCF_014904515.2_ASM1490451v2
NT1A22	761	Swine	GCF_014904535.2_ASM1490453v2
NT1A19	716	Swine	GCF_014904545.2_ASM1490454v2
NT1A25	10120	Swine	GCF_014904565.2_ASM1490456v2
NT1A13	761	Swine	GCF_014904595.2_ASM1490459v2
NT1A16	11255	Swine	GCF_014904605.2_ASM1490460v2
NT1A7	761	Swine	GCF_014904635.2_ASM1490463v2
NT1A4	761	Swine	GCF_014904655.2_ASM1490465v2
NT1A1	761	Swine	GCF_014904665.2_ASM1490466v2
ZQ3-1	10	Swine	GCF_015730585.1_ASM1573058v1
SZ7R	2144	Swine	GCF_015730605.1_ASM1573060v1
SZ5R	195	Swine	GCF_015730615.1_ASM1573061v1
SZ9R	789	Swine	GCF_015730625.1_ASM1573062v1
SZ3R	789	Swine	GCF_015730685.1_ASM1573068v1
SZ12W	10170	Swine	GCF_015730705.1_ASM1573070v1
SZ2R	2064	Swine	GCF_015730715.1_ASM1573071v1
SZ1R	2064	Swine	GCF_015730725.1_ASM1573072v1
SZ12R	206	Swine	GCF_015730745.1_ASM1573074v1
SZ11R	101	Swine	GCF_015730755.1_ASM1573075v1
SX5G	2144	Swine	GCF_015730805.1_ASM1573080v1
SX8G	1308	Swine	GCF_015730815.1_ASM1573081v1
SZ10R	1196	Swine	GCF_015730825.1_ASM1573082v1
SX3G	795	Swine	GCF_015730835.1_ASM1573083v1
SX2G	642	Swine	GCF_015730885.1_ASM1573088v1
SH9W	195	Swine	GCF_015730905.1_ASM1573090v1
SH6R	2144	Swine	GCF_015730925.1_ASM1573092v1
SX13G	877	Swine	GCF_015730935.1_ASM1573093v1
SX11G	4704	Swine	GCF_015730945.1_ASM1573094v1
SX1G	58	Swine	GCF_015730955.1_ASM1573095v1
SH13R	165	Swine	GCF_015731005.1_ASM1573100v1
SH11R	295	Swine	GCF_015731015.1_ASM1573101v1
SH3W	195	Swine	GCF_015731045.1_ASM1573104v1
SH12R	165	Swine	GCF_015731065.1_ASM1573106v1
SDP2R	761	Swine	GCF_015731105.1_ASM1573110v1
HS9-1	10	Swine	GCF_015731145.1_ASM1573114v1
HS3-1	10	Swine	GCF_015731165.1_ASM1573116v1
HS6-1	10	Swine	GCF_015731185.1_ASM1573118v1
HS5-1	641	Swine	GCF_015731195.1_ASM1573119v1
HS4-1	58	Swine	GCF_015731225.1_ASM1573122v1
HS2-1	515	Swine	GCF_015731245.1_ASM1573124v1
HS18-1	195	Swine	GCF_015731265.1_ASM1573126v1
HS17-1	10	Swine	GCF_015731305.1_ASM1573130v1
HS19-1	641	Swine	GCF_015731315.1_ASM1573131v1
HS16-1	4156	Swine	GCF_015731345.1_ASM1573134v1
HS12-1	2064	Swine	GCF_015731365.1_ASM1573136v1
HS15-2	58	Swine	GCF_015731385.1_ASM1573138v1
HS15-1	48	Swine	GCF_015731405.1_ASM1573140v1
HS13-1	6833	Swine	GCF_015731415.1_ASM1573141v1
HS10-1	48	Swine	GCF_015731445.1_ASM1573144v1
HN18R	10	Swine	GCF_015731455.1_ASM1573145v1
HN17R	10	Swine	GCF_015731485.1_ASM1573148v1
HN16R	48	Swine	GCF_015731505.1_ASM1573150v1
HN13R	641	Swine	GCF_015731515.1_ASM1573151v1
HN10R	10	Swine	GCF_015731545.1_ASM1573154v1
AB5-1	877	Swine	GCF_015731555.1_ASM1573155v1
AB4-2	218	Swine	GCF_015731595.1_ASM1573159v1
AB3-1-R	877	Swine	GCF_015731625.1_ASM1573162v1
AB3-1-1	877	Swine	GCF_015731645.1_ASM1573164v1
AB12-3	48	Swine	GCF_015731655.1_ASM1573165v1
AB1-1-1	877	Swine	GCF_015731685.1_ASM1573168v1
AB12-1	2035	Swine	GCF_015731705.1_ASM1573170v1
2GS3	540	Swine	GCF_015731725.1_ASM1573172v1
BS74R-B	11088	Homo sapiens	GCF_016785465.1_ASM1678546v1
PK5074	48	Homo sapiens	GCF_017903455.1_ASM1790345v1
LSblue1	1011	Environment	GCF_017939505.1_ASM1793950v1
CRE540	162	Homo sapiens	GCF_018094955.1_ASM1809495v1
CRE1189	167	Homo sapiens	GCF_018095305.1_ASM1809530v1
INF32/16/A	354	Homo sapiens	GCF_018310205.1_ASM1831020v1
WF90-1	746	Duck	GCF_019219285.1_ASM1921928v1
YC81-2	3944	Duck	GCF_019219345.1_ASM1921934v1
YC94-2	48	Duck	GCF_019219365.1_ASM1921936v1
SSS3-1	10776	Environment	GCF_019219385.1_ASM1921938v1
WF108-3	2325	Duck	GCF_019219395.1_ASM1921939v1
SS13-1-1	10776	Duck	GCF_019219425.1_ASM1921942v1
SSS2-2	10776	Environment	GCF_019219445.1_ASM1921944v1
YCW26	3997	Environment	GCF_019219465.1_ASM1921946v1
YCS35-1	3997	Environment	GCF_019219485.1_ASM1921948v1
YCS29-1	3997	Environment	GCF_019219505.1_ASM1921950v1
YCS33-1	3997	Environment	GCF_019219525.1_ASM1921952v1
YCS34	3997	Environment	GCF_019219545.1_ASM1921954v1
YC102	3997	Duck	GCF_019219555.1_ASM1921955v1
YC113	3997	Duck	GCF_019219585.1_ASM1921958v1
YC101-1	3997	Duck	GCF_019219605.1_ASM1921960v1
PK8217	6751	Chicken	GCF_019428625.1_ASM1942862v1
PK8568	351	Chicken	GCF_019428645.1_ASM1942864v1
PK8277	6751	Chicken	GCF_019428665.1_ASM1942866v1
PK8241	189	Chicken	GCF_019428705.1_ASM1942870v1
PK8276	2253	Chicken	GCF_019428725.1_ASM1942872v1
PK8261	69	Chicken	GCF_019428745.1_ASM1942874v1
PK8275	69	Chicken	GCF_019428765.1_ASM1942876v1
PK8566	155	Chicken	GCF_019428785.1_ASM1942878v1
PK5086	410	Homo sapiens	GCF_019443365.1_ASM1944336v1
Pk8589	351	Chicken	GCF_019458555.1_ASM1945855v1
Pk8219	2099	Chicken	GCF_019458565.1_ASM1945856v1
Pk8278	2253	Chicken	GCF_019458575.1_ASM1945857v1
Pk8236	6751	Chicken	GCF_019458625.1_ASM1945862v1
Pk8591	155	Chicken	GCF_019458645.1_ASM1945864v1
Pk8221	6751	Chicken	GCF_019458665.1_ASM1945866v1
Pk8565	351	Chicken	GCF_019458675.1_ASM1945867v1
Pk8218	6751	Chicken	GCF_019458705.1_ASM1945870v1
Pk8233	69	Chicken	GCF_019458715.1_ASM1945871v1
Pk8574	351	Chicken	GCF_019458765.1_ASM1945876v1
Pk8223	48	Chicken	GCF_019459715.1_ASM1945971v1
Pk8269	69	Chicken	GCF_019459745.1_ASM1945974v1
Pk8263	2207	Chicken	GCF_019459765.1_ASM1945976v1
Pk8228	48	Chicken	GCF_019459785.1_ASM1945978v1
Pk8227	48	Chicken	GCF_019459795.1_ASM1945979v1
Pk8572	2334	Chicken	GCF_019459825.1_ASM1945982v1
Pk8592	351	Chicken	GCF_019459835.1_ASM1945983v1
Pk8222	1638	Chicken	GCF_019459845.1_ASM1945984v1
Pk8225	6751	Chicken	GCF_019459855.1_ASM1945985v1
Pk8230	2099	Chicken	GCF_019459905.1_ASM1945990v1
Pk8575	155	Chicken	GCF_019459925.1_ASM1945992v1
Pk8220	48	Chicken	GCF_019459935.1_ASM1945993v1
Pk8567	351	Chicken	GCF_019459965.1_ASM1945996v1
Pk8242	6706	Chicken	GCF_019459975.1_ASM1945997v1
Pk8243	2847	Chicken	GCF_019460005.1_ASM1946000v1
Pk8265	69	Chicken	GCF_019460025.1_ASM1946002v1
Pk8593	351	Chicken	GCF_019460045.1_ASM1946004v1
PK5095	410	Homo sapiens	GCF_019460065.1_ASM1946006v1
Pk8215	6751	Chicken	GCF_019460085.1_ASM1946008v1
PK5097	410	Homo sapiens	GCF_019460105.1_ASM1946010v1
NUITM-VE1	2935	Environment	GCF_019655695.1_ASM1965569v1
NUITM-VE2	10	Environment	GCF_019655715.1_ASM1965571v1
NUITM-VE3	4204	Environment	GCF_019655735.1_ASM1965573v1
NUITM-VE4	515	Environment	GCF_019655755.1_ASM1965575v1
NUITM-VE5	10562*	Environment	GCF_019655775.1_ASM1965577v1
NUITM-VE6	10048	Environment	GCF_019655795.1_ASM1965579v1
NUITM-VE7	1114*	Environment	GCF_019655815.1_ASM1965581v1
NUITM-VE8	10562	Environment	GCF_019655835.1_ASM1965583v1
2-326	617	Environment	GCF_019690175.1_ASM1969017v1
S555-1	1684	Homo sapiens	GCF_019879125.1_ASM1987912v1
S959	7176	Homo sapiens	GCF_019879145.1_ASM1987914v1
S909-1	48	Homo sapiens	GCF_019879155.1_ASM1987915v1
S985	10	Homo sapiens	GCF_019879205.1_ASM1987920v1
S544	877	Homo sapiens	GCF_019879225.1_ASM1987922v1
S557	4456*	Homo sapiens	GCF_019879245.1_ASM1987924v1
S752	2144	Homo sapiens	GCF_019879265.1_ASM1987926v1
S934	48	Homo sapiens	GCF_019879285.1_ASM1987928v1
S698-1	10	Homo sapiens	GCF_019879295.1_ASM1987929v1
S490-1	10	Homo sapiens	GCF_019879325.1_ASM1987932v1
S542-2	1114	Homo sapiens	GCF_019879345.1_ASM1987934v1
S542	877	Homo sapiens	GCF_019879365.1_ASM1987936v1
S540-1	48	Homo sapiens	GCF_019879385.1_ASM1987938v1
S518-1	1249	Homo sapiens	GCF_019879405.1_ASM1987940v1
S468	10	Homo sapiens	GCF_019879425.1_ASM1987942v1
S502-1	10	Homo sapiens	GCF_019879445.1_ASM1987944v1
S209-1	10548	Homo sapiens	GCF_019879465.1_ASM1987946v1
S455	58	Homo sapiens	GCF_019879485.1_ASM1987948v1
S424-2	10	Homo sapiens	GCF_019879495.1_ASM1987949v1
S383	48	Homo sapiens	GCF_019879525.1_ASM1987952v1
S364	10	Homo sapiens	GCF_019879535.1_ASM1987953v1
S408-1	4014	Homo sapiens	GCF_019879545.1_ASM1987954v1
S187-1	38	Homo sapiens	GCF_019879585.1_ASM1987958v1
S314-1	46	Homo sapiens	GCF_019879605.1_ASM1987960v1
S121-6	155	Homo sapiens	GCF_019879625.1_ASM1987962v1
S221-2	877	Homo sapiens	GCF_019879635.1_ASM1987963v1
S274-2	10	Homo sapiens	GCF_019879645.1_ASM1987964v1
S110-1	2144	Homo sapiens	GCF_019879685.1_ASM1987968v1
S251-1	155	Homo sapiens	GCF_019879705.1_ASM1987970v1
S229-2	10548	Homo sapiens	GCF_019879725.1_ASM1987972v1
S221-6	871	Homo sapiens	GCF_019879735.1_ASM1987973v1
S186-6	101	Homo sapiens	GCF_019879765.1_ASM1987976v1
S180-1	10	Homo sapiens	GCF_019879785.1_ASM1987978v1
S138	515	Homo sapiens	GCF_019879805.1_ASM1987980v1
S161-1	48*	Homo sapiens	GCF_019879825.1_ASM1987982v1
S107-2	542	Homo sapiens	GCF_019879845.1_ASM1987984v1
S130-6	48*	Homo sapiens	GCF_019879855.1_ASM1987985v1
S847-1	195	Homo sapiens	GCF_019879885.1_ASM1987988v1
S647	2144	Homo sapiens	GCF_019879905.1_ASM1987990v1
S472	195	Homo sapiens	GCF_019879925.1_ASM1987992v1
S568-2	877	Homo sapiens	GCF_019879945.1_ASM1987994v1
S568-1	101	Homo sapiens	GCF_019879955.1_ASM1987995v1
S35-1	10	Homo sapiens	GCF_019879965.1_ASM1987996v1
S855-1	6786	Homo sapiens	GCF_019880005.1_ASM1988000v1
S71-6	201	Homo sapiens	GCF_019880025.1_ASM1988002v1
R133-2	137*	Homo sapiens	GCF_019880045.1_ASM1988004v1
S90-6	7450	Homo sapiens	GCF_019880065.1_ASM1988006v1
R136-3	6984	Homo sapiens	GCF_019880095.1_ASM1988009v1
YSP4-1	101	Swine	GCF_019957165.1_ASM1995716v1
XDXN3-3-1	8302	Swine	GCF_019957175.1_ASM1995717v1
YSB7-2	10	Swine	GCF_019957205.1_ASM1995720v1
XFYS1-2	8338	Environment	GCF_019957215.1_ASM1995721v1
G3P11-1	1196	Swine	GCF_019957255.1_ASM1995725v1
DDPR2-2	8302	Environment	GCF_019957265.1_ASM1995726v1
GDXB17-2	8302	Swine	GCF_019957275.1_ASM1995727v1
G3X12-2	1196	Swine	GCF_019957285.1_ASM1995728v1
G3P8-2	1196	Swine	GCF_019957335.1_ASM1995733v1
THX2-1	761	Swine	GCF_019957355.1_ASM1995735v1
XDP6-1-2	8302	Swine	GCF_019957375.1_ASM1995737v1
XDXN5-2-1	8302	Swine	GCF_019957415.1_ASM1995741v1
THP14-1	761	Swine	GCF_019957455.1_ASM1995745v1
XDP9-1	8302	Swine	GCF_019957505.1_ASM1995750v1
THX3-2	761	Swine	GCF_019957575.1_ASM1995757v1
XDP15-1-1	8302	Swine	GCF_019957595.1_ASM1995759v1
XDBN7-1	8302	Swine	GCF_019957605.1_ASM1995760v1
JS78-1	8302	Chicken	GCF_019957635.1_ASM1995763v1
YSB3-1	10	Swine	GCF_019957675.1_ASM1995767v1
XFYP7-1	8338	Swine	GCF_019957715.1_ASM1995771v1
XDXN8-1-1	8302	Swine	GCF_019957775.1_ASM1995777v1
JS77-1	8302	Chicken	GCF_019957785.1_ASM1995778v1
LHS1-1	515	Environment	GCF_019957805.1_ASM1995780v1
XFYP18-1	8338	Swine	GCF_019957835.1_ASM1995783v1
GQ65-1	10	Swine	GCF_019957875.1_ASM1995787v1
JS105-1	8302	Chicken	GCF_019957915.1_ASM1995791v1
JS116-2	8302	Chicken	GCF_019957925.1_ASM1995792v1
JS100	8302	Chicken	GCF_019957955.1_ASM1995795v1
JS80-1	8302	Chicken	GCF_019957975.1_ASM1995797v1
JS104-2	8302	Chicken	GCF_019957995.1_ASM1995799v1
LHZ4-1	871	Swine	GCF_019958005.1_ASM1995800v1
LHP6-1	515	Swine	GCF_019958035.1_ASM1995803v1
THX8-2	761	Swine	GCF_019958045.1_ASM1995804v1
HCP21-2	542	Swine	GCF_019958095.1_ASM1995809v1
LHZ2-1	761	Swine	GCF_019958115.1_ASM1995811v1
DDBR1-3	515	Environment	GCF_019958145.1_ASM1995814v1
DDX6-3	515	Swine	GCF_019958175.1_ASM1995817v1
DDX16-1	515	Swine	GCF_019958195.1_ASM1995819v1
XM7F102	155	Chicken	GCF_020215785.1_ASM2021578v1
XM3F402-1	93	Chicken	GCF_020215815.1_ASM2021581v1
XMC1F102-2	93	Chicken	GCF_020215845.1_ASM2021584v1
XM3F402-7	1286	Chicken	GCF_020215945.1_ASM2021594v1
PT77	6775	Pigeon	GCF_020907935.1_ASM2090793v1
PT76	6775	Pigeon	GCF_020907965.1_ASM2090796v1
PT62	6775	Pigeon	GCF_021441965.1_ASM2144196v1
MIN-049	206*	Homo sapiens	GCF_021460725.1_ASM2146072v1
MIN-040	2178	Homo sapiens	GCF_021460905.1_ASM2146090v1
MIN-038	34	Homo sapiens	GCF_021460935.1_ASM2146093v1
GR5	69	Environment	GCF_022213085.1_ASM2221308v1
GR3	155*	Environment	GCF_022213095.1_ASM2221309v1
GR2	4162	Environment	GCF_022213145.1_ASM2221314v1
TKEC21-42	609	Environment	GCF_022359545.1_ASM2235954v1
TKEC21-15	609	Environment	GCF_022359695.1_ASM2235969v1
TKEC21-17	609	Environment	GCF_022385195.1_ASM2238519v1
TKEC21-59	609	Environment	GCF_022385215.1_ASM2238521v1
S-114	48	Swine	GCF_022488805.1_ASM2248880v1
S-112	12472	Swine	GCF_022488815.1_ASM2248881v1
S-110	9407	Swine	GCF_022488825.1_ASM2248882v1
S-115	48	Swine	GCF_022488865.1_ASM2248886v1
S-1-4h	10	Swine	GCF_022488885.1_ASM2248888v1
S-12	877*	Swine	GCF_022488895.1_ASM2248889v1
S-116	48	Swine	GCF_022488945.1_ASM2248894v1
S-113	10	Swine	GCF_022488965.1_ASM2248896v1
S-1-3h	1196	Swine	GCF_022488985.1_ASM2248898v1
D60H-R37	278	Swine	GCF_022489085.1_ASM2248908v1
D21H-R36	898	Swine	GCF_022489105.1_ASM2248910v1
B7H-R34	1244	Swine	GCF_022489125.1_ASM2248912v1
B2H-R33	10	Swine	GCF_022489135.1_ASM2248913v1
B8H-R35	2526*	Swine	GCF_022489165.1_ASM2248916v1
FFSTH-R41	48*	Swine	GCF_022489185.1_ASM2248918v1
S-103	11165	Swine	GCF_022489205.1_ASM2248920v1
GX50	48	Swine	GCF_022489225.1_ASM2248922v1
S-100	48	Swine	GCF_022489235.1_ASM2248923v1
NX3h1	48*	Swine	GCF_022489265.1_ASM2248926v1
NX7	48	Swine	GCF_022489285.1_ASM2248928v1
NX1	898	Swine	GCF_022489305.1_ASM2248930v1
NXFX1	206	Swine	GCF_022489325.1_ASM2248932v1
FFMTF-R40	442	Swine	GCF_022489335.1_ASM2248933v1
NX14	206	Swine	GCF_022489365.1_ASM2248936v1
NXFX2	206	Swine	GCF_022489375.1_ASM2248937v1
NXFX3	206	Swine	GCF_022489405.1_ASM2248940v1
FF2-1H-R42	453	Swine	GCF_022489425.1_ASM2248942v1
S-107	189	Swine	GCF_022489445.1_ASM2248944v1
S-104	189	Swine	GCF_022489465.1_ASM2248946v1
S-106	11165	Swine	GCF_022489485.1_ASM2248948v1
3Z-1H-R57	10	Swine	GCF_022489515.1_ASM2248951v1
NX5	542	Swine	GCF_022489705.1_ASM2248970v1
NX10	202	Swine	GCF_022489725.1_ASM2248972v1
S-2-10h	2223	Swine	GCF_022538135.1_ASM2253813v1
S-2-1h	2223	Swine	GCF_022538145.1_ASM2253814v1
S-24838	48	Swine	GCF_022538175.1_ASM2253817v1
S-2-4h	195	Swine	GCF_022538215.1_ASM2253821v1
S-28126	189	Swine	GCF_022538235.1_ASM2253823v1
S-31	3888	Swine	GCF_022538255.1_ASM2253825v1
S-3-14h	2223	Swine	GCF_022538265.1_ASM2253826v1
S-32	6404*	Swine	GCF_022538275.1_ASM2253827v1
S-2-8h	2223	Swine	GCF_022538315.1_ASM2253831v1
S-33604	1415	Swine	GCF_022538335.1_ASM2253833v1
S-37	189	Swine	GCF_022538355.1_ASM2253835v1
S-35	1244	Swine	GCF_022538365.1_ASM2253836v1
S-38	189	Swine	GCF_022538395.1_ASM2253839v1
S-40	11165	Swine	GCF_022538415.1_ASM2253841v1
S-39	11165	Swine	GCF_022538435.1_ASM2253843v1
S-4-17h	2223	Swine	GCF_022538455.1_ASM2253845v1
S-4-18h	48	Swine	GCF_022538475.1_ASM2253847v1
S-4-22h	2223	Swine	GCF_022538495.1_ASM2253849v1
S-4-2h	10	Swine	GCF_022538515.1_ASM2253851v1
S-46	1244	Swine	GCF_022538535.1_ASM2253853v1
S-42	877	Swine	GCF_022538545.1_ASM2253854v1
S-51	11165	Swine	GCF_022538575.1_ASM2253857v1
S-4-3h	641	Swine	GCF_022538595.1_ASM2253859v1
S-57	1258	Swine	GCF_022538615.1_ASM2253861v1
S-63	1196	Swine	GCF_022538635.1_ASM2253863v1
S-64	11165	Swine	GCF_022538645.1_ASM2253864v1
S-65	799	Swine	GCF_022538675.1_ASM2253867v1
S-61	12472	Swine	GCF_022538695.1_ASM2253869v1
S-66	48	Swine	GCF_022538715.1_ASM2253871v1
TPDZ2H-R56	877	Swine	GCF_022538745.1_ASM2253874v1
S-75	189	Swine	GCF_022538775.1_ASM2253877v1
SY2H-R44	48	Swine	GCF_022538795.1_ASM2253879v1
SXC3H	12472	Swine	GCF_022538815.1_ASM2253881v1
SY1H-R43	3580	Swine	GCF_022538835.1_ASM2253883v1
SC64H-R29	195	Swine	GCF_022538915.1_ASM2253891v1
SC54H-R28	195	Swine	GCF_022538935.1_ASM2253893v1
SC53H-R27	10	Swine	GCF_022538955.1_ASM2253895v1
SC33H-R26	195	Swine	GCF_022538975.1_ASM2253897v1
SC72H-R30	3696	Swine	GCF_022538985.1_ASM2253898v1
SC22H-R25	34	Swine	GCF_022539015.1_ASM2253901v1
S-99	11165	Swine	GCF_022539035.1_ASM2253903v1
S-96	189	Swine	GCF_022539055.1_ASM2253905v1
S-97	12472	Swine	GCF_022539065.1_ASM2253906v1
S-98	34	Swine	GCF_022539095.1_ASM2253909v1
S-95	48	Swine	GCF_022539105.1_ASM2253910v1
S-93	641	Swine	GCF_022539135.1_ASM2253913v1
S-88	11165	Swine	GCF_022539155.1_ASM2253915v1
S-83	453	Swine	GCF_022539175.1_ASM2253917v1
S-90	189	Swine	GCF_022539195.1_ASM2253919v1
S-80	10256	Swine	GCF_022539215.1_ASM2253921v1
S-78	11165	Swine	GCF_022539235.1_ASM2253923v1
S-76	189	Swine	GCF_022539285.1_ASM2253928v1
JZ19	793	swine	JZ19
JZ21	48	swine	JZ21
JZ27	10671	swine	JZ27
JZ50	195	swine	JZ50
TQ13	877	swine	TQ13
TQ17	165	swine	TQ17
TQ2	10	swine	TQ2
TQ25	12984	swine	TQ25
TQ3	195	swine	TQ3
TQ41	69	swine	TQ41
TQ5	10	swine	TQ5
TQ55	48	swine	TQ55
TQ6	761	swine	TQ6
XY1	218	swine	XY1
XY10	101	swine	XY10
XY14	195	swine	XY14
XY3	101	swine	XY3
XY7	1684	swine	XY7
[truncated: 487 more columns]
